# Supplementary material for: Health influenced by genetics: A first comprehensive analysis of breast cancer high and moderate penetrance susceptibility genes in the Tunisian population
Source: PLoS One. 2022 Mar 25;17(3):e0265638. doi: 10.1371/journal.pone.0265638 (PMC8956157; doi:10.1371/journal.pone.0265638)
Supplement: S1 Appendix — (XLSX) [file pone.0265638.s001.xlsx]

## Sheet: TUN-YRI
CHR	SNP	POS	NMISS	FST
10	rs9664653	89525860	221	0.00548988
10	rs1819162	89527210	213	0.034305
10	rs17092295	89533078	242	0.0626488
10	rs12573160	89540888	211	0.0682381
10	rs7068497	89542058	243	0.183474
10	rs11202557	89552283	240	0
10	rs11816798	89555714	234	0.00662585
10	rs12781171	89565700	243	0.0144318
10	rs12762731	89579646	240	0.0117284
10	rs11202575	89583716	240	0.0946972
10	rs7900225	89583792	243	0.191554
10	rs11202576	89584284	235	0
10	rs17702687	89585977	240	0.065265
10	rs1903862	89586709	236	0.0853121
10	rs10509412	89599354	235	0.151568
10	rs17102281	89602259	238	0.00307622
10	rs10887759	89603424	242	0.0390059
10	rs10788569	89604732	237	0.0444609
10	rs11202586	89612024	239	0.0231279
10	rs2299939	89657150	234	0.103881
10	rs12569998	89674157	239	0.073732
10	rs1234223	89675590	238	0.0246761
10	rs11202600	89682833	242	0.0035365
10	rs17107001	89686509	243	0.131875
10	rs12572106	89716107	234	0.069676
10	rs701848	89726745	238	0.0599145
10	rs10509532	89737554	243	0.0853803
10	rs644205	89745814	237	0
10	rs10887766	89755075	240	0.0143457
10	rs11202614	89755643	240	0.0396535
10	rs10430641	89756206	235	0.0678113
10	rs11202615	89757640	235	0.0662356
10	rs10509533	89757949	218	0.0365229
10	rs10788575	89768584	235	0.0311452
10	rs11202627	89769340	226	0.046281
10	rs11202629	89770527	241	0.033057
10	rs2785070	89774578	235	0
10	rs2673824	89779324	242	0.0024018
10	rs1360950	89780150	239	0.0389376
10	rs2735350	89780384	235	0
10	rs2785079	89782386	240	0.00524615
10	rs12414916	89787412	220	0.0554507
10	rs41522144	89788480	228	0.0656695
10	rs7908382	89788638	242	0.0378272
10	rs572474	89791654	237	0.00821782
10	rs575957	89791978	241	0.0151147
10	rs2248456	89792371	243	0
10	rs2673822	89793086	237	0
10	rs11202635	89796186	233	0.00943682
10	rs17405354	89799809	238	0.0769898
10	rs2673814	89800871	240	0
10	rs7907255	89800969	238	0
10	rs2735352	89801554	241	0.0192365
10	rs2673813	89801899	241	0
10	rs2735353	89802409	240	0.146506
10	rs12267986	89806159	242	0.15819
10	rs7094771	89806294	235	0.00967777
10	rs559783	89810463	237	0.00605866
10	rs677422	89812909	241	0
10	rs2785066	89814565	224	0.115323
10	rs618024	89816445	228	0.104992
10	rs7096511	89819111	220	0.0417925
10	rs4405216	89820170	241	0.0226955
10	rs1855970	89822721	240	0.047083
10	rs945559	89823147	242	0.219949
10	rs17108216	89824873	243	0.223065
13	rs17692058	32849557	242	0.02058
13	rs17635503	32849959	236	0.0298032
13	rs17692070	32854998	225	0.0129634
13	rs10492393	32856197	240	0.0152275
13	rs17077381	32856389	238	0.0402118
13	rs7981590	32857681	242	0.00620467
13	rs206091	32858671	242	0
13	rs2078326	32859674	242	0
13	rs9534076	32864488	238	0.00259053
13	rs206131	32875763	241	0
13	rs206133	32876413	237	0.00368662
13	rs206136	32877321	243	0.0453791
13	rs9590896	32877696	243	4.82144e-05
13	rs9526061	32877888	225	0
13	rs206142	32880046	239	0.0370877
13	rs206143	32880626	236	0.0234803
13	rs9526072	32883583	231	0.0553351
13	rs4942417	32887389	239	0
13	rs9534174	32893791	243	0
13	rs11571591	32894738	243	0.0338594
13	rs11571594	32895674	242	0.0273059
13	rs3783265	32900149	242	0.0245857
13	rs1799944	32911463	228	0.0134811
13	rs206079	32920618	241	0.0118288
13	rs11571681	32921306	243	0.0301361
13	rs9567578	32921944	243	0.0258537
13	rs206081	32922136	241	0
13	rs11571686	32922331	239	0.0664737
13	rs4942448	32923690	240	0.0288414
13	rs11571699	32926654	243	0.00491786
13	rs9943876	32927894	234	0
13	rs9943888	32928202	240	0.0119324
13	rs11571725	32938881	242	0.0110977
13	rs11571727	32939085	241	0.0249772
13	rs573014	32945932	238	0.0205521
13	rs9534318	32949382	238	0
13	rs9534323	32950257	236	0
13	rs4942485	32953182	240	0.0716092
13	rs4942486	32953388	234	0
13	rs11571809	32965764	241	0.0339454
13	rs3752447	32981142	233	0.0186213
13	rs17077542	32982240	234	0.11446
13	rs472817	32983250	243	0.00331652
13	rs206321	32990780	232	0.14274
13	rs206333	32997745	241	0.0545574
13	rs206334	32998328	242	0.0108677
13	rs169562	32998362	240	0.0362504
13	rs499966	32998610	239	0.0281178
13	rs206335	32999951	238	0.0278998
13	rs206336	33000581	242	0.0225697
13	rs206337	33001297	216	0.00523545
13	rs666483	33009274	242	0.0790264
13	rs17077569	33017158	238	0.00643173
13	rs1576710	33032564	229	0.0408544
13	rs1081796	33036759	230	0.0252614
13	rs9591001	33042870	240	0.141561
13	rs798273	33046284	241	0.00042507
13	rs7994868	33050925	241	0.172963
16	rs4968014	23523875	238	0.0657532
16	rs6497670	23536366	242	0
16	rs11642434	23540237	238	0.0570357
16	rs7186974	23545478	243	0.0028249
16	rs9302412	23555131	230	0.0854852
16	rs6497674	23562309	236	0.0463989
16	rs2269767	23575689	238	0
16	rs1610	23582153	237	0.0535454
16	rs152454	23583111	241	0.0382539
16	rs8046838	23584361	243	0.030668
16	rs1016586	23588966	241	0.0319693
16	rs459894	23601488	239	0.0363438
16	rs426745	23601535	243	0.0401611
16	rs240745	23605032	239	0.0363366
16	rs380618	23606273	236	0.0283712
16	rs240744	23606895	232	0.114301
16	rs120963	23608070	239	0.0766164
16	rs13330119	23630071	228	0.0183996
16	rs420259	23634026	240	0.0294684
16	rs8043812	23662796	243	0.0274642
16	rs16940361	23674142	243	0.031638
16	rs35585	23677111	239	0.00263151
16	rs26760	23680286	234	0
16	rs7190264	23685117	243	0.0628372
16	rs35635	23693770	239	0.00278646
16	rs42873	23694732	235	0.0648156
16	rs26766	23699418	223	0
16	rs2230915	23701458	240	0.0251097
16	rs16972827	23710663	228	0.0559961
16	rs35631	23712903	240	0.262229
16	rs4967959	23721601	243	0.127755
16	rs3809682	23724753	231	0.133244
16	rs17807642	23725721	240	0.154345
16	rs13332138	23732006	243	0
16	rs187406	23737679	239	0.173455
16	rs192188	23739988	242	0.158455
17	rs10438740	7472884	241	0.406263
17	rs4602096	7473457	243	0.193595
17	rs16956822	7499349	241	0.000552522
17	rs858526	7499382	243	0.442567
17	rs12936934	7500765	243	0.0713941
17	rs9898876	7526962	233	0.0147934
17	rs1641528	7548320	241	0.382566
17	rs1641525	7549211	233	0.395658
17	rs1050540	7560742	238	0.097882
17	rs1050541	7560835	210	0.101494
17	rs12951053	7577407	242	0.0316435
17	rs2909430	7578645	234	0.00885292
17	rs9895829	7578679	240	0.0457698
17	rs12602273	7583013	242	0.172788
17	rs2078486	7583083	243	0.15719
17	rs3803802	7621464	228	0
17	rs2543540	7631671	240	0.00410153
17	rs16956936	7633692	241	0
17	rs839721	7639749	223	0
17	rs307622	7656325	222	0.111091
17	rs12453814	7665293	243	0.0987852
17	rs7219467	7672395	240	0.165301
17	rs11868946	7673605	242	0
17	rs2871358	7675473	238	0.168082
17	rs4791759	7677927	243	0.115257
17	rs17806045	7682605	234	0.0428389
17	rs6503060	7688182	234	0.134307
17	rs16956950	7690713	240	0.0697271
17	rs1043284	41145527	238	0.0812508
17	rs2271539	41150949	227	0.265264
17	rs691711	41151743	240	0.163126
17	rs1567832	41154217	243	0.28879
17	rs11871636	41154817	236	0
17	rs443759	41165734	236	0.0240966
17	rs10840	41166417	241	0.0378829
17	rs9911630	41188342	236	0.239865
17	rs8176318	41197274	224	0.0630505
17	rs8176198	41230537	236	0.224502
17	rs4793197	41231902	243	0.083699
17	rs8067269	41235799	236	0.427665
17	rs799916	41243190	233	0.241136
17	rs799918	41250027	231	0.259813
17	rs799923	41251931	235	0.226653
17	rs8176126	41259049	241	0.0359964
17	rs2037075	41305826	243	0.0895092
17	rs4793213	41307101	234	0.0365332
17	rs6503727	41312859	234	0.394276
17	rs8070085	41341984	210	0.0329362
19	rs2074451	1107035	233	0.0556636
19	rs2074916	1127720	232	0.0971731
19	rs873289	1175396	238	0.0257536
19	rs9304883	1189540	240	0.103805
19	rs7252565	1192769	241	0.0658994
19	rs12609287	1271274	227	0.160056
19	rs4807050	1271529	239	0.137907
19	rs12488	1272040	238	0.0676988
19	rs1558133	1302965	230	0.180567
19	rs10423270	1310136	236	0.327347
22	rs4638900	29033458	234	0.0039345
22	rs5762734	29046240	241	0.0379615
22	rs9625524	29052951	242	0.284521
22	rs4035540	29087041	217	0
22	rs9625533	29088590	231	0.106795
22	rs17507045	29092181	223	0.0200674
22	rs5752773	29105415	242	0.0543332
22	rs2073326	29105527	234	0.0200239
22	rs2073327	29105558	239	0.0237428
22	rs12165475	29117216	232	0.0042172
22	rs738722	29130012	237	0.0430607
22	rs1033667	29130300	240	0.00142733
22	rs2017309	29131426	234	0
22	rs5762763	29132389	229	0.389027
22	rs5762764	29132990	230	0.131909
22	rs714191	29145411	240	0
22	rs5997391	29145539	240	0.0109888
22	rs5752785	29146503	241	0
22	rs5752791	29153547	243	0.0141034
22	rs5752792	29153759	243	0.170279
22	rs6005864	29157487	240	0.00797268
22	rs5762784	29171298	238	0.186352
22	rs5997401	29171335	241	0.0560574
22	rs5762788	29174770	224	0.119825
22	rs2206061	29175873	243	0.0567397
22	rs1222	29185113	243	0.0686461
22	rs2239815	29192670	240	0.348088
22	rs5752811	29225592	242	0.116788
22	rs6005907	29227971	243	0.186277
22	rs5762829	29228130	243	0.00233238
22	rs5762839	29231447	240	0.105309
22	rs6005915	29233262	242	0.0304043

## Sheet: TUN-TSI
CHR	SNP	POS	NMISS	FST
10	rs9664653	89525860	237	0.0157203
10	rs1819162	89527210	212	0
10	rs17092295	89533078	241	0.0109823
10	rs12573160	89540888	210	0.0662733
10	rs7068497	89542058	242	0.0482132
10	rs11202557	89552283	239	0.0285827
10	rs11816798	89555714	233	0.0205298
10	rs12781171	89565700	242	0.0134359
10	rs12762731	89579646	239	0.0108097
10	rs11202575	89583716	239	0
10	rs7900225	89583792	242	0
10	rs11202576	89584284	234	0.0219249
10	rs17702687	89585977	239	0
10	rs1903862	89586709	235	0
10	rs10509412	89599354	234	0.00741452
10	rs17102281	89602259	237	0
10	rs10887759	89603424	241	0.00945004
10	rs10788569	89604732	236	0.00705121
10	rs11202586	89612024	238	0.0136737
10	rs2299939	89657150	233	0
10	rs12569998	89674157	238	0.0117657
10	rs1234223	89675590	237	0
10	rs11202600	89682833	241	0
10	rs17107001	89686509	242	0.0520918
10	rs12572106	89716107	233	0.00924254
10	rs701848	89726745	237	0.0447722
10	rs10509532	89737554	242	0.0189184
10	rs644205	89745814	236	0
10	rs10887766	89755075	239	0.0225895
10	rs11202614	89755643	239	0.0225895
10	rs10430641	89756206	234	0.00111322
10	rs11202615	89757640	234	0.0077996
10	rs10509533	89757949	217	0
10	rs10788575	89768584	234	0.0156266
10	rs11202627	89769340	225	0.0090329
10	rs11202629	89770527	240	0
10	rs2785070	89774578	234	0.0403106
10	rs2673824	89779324	241	0.0236628
10	rs1360950	89780150	238	0.00649274
10	rs2735350	89780384	234	0.0176528
10	rs2785079	89782386	239	0.0111624
10	rs12414916	89787412	219	0.0239098
10	rs41522144	89788480	227	0
10	rs7908382	89788638	241	0.069609
10	rs572474	89791654	236	0.0179343
10	rs575957	89791978	240	0.0298024
10	rs2248456	89792371	242	0.0295676
10	rs2673822	89793086	236	0.0141011
10	rs11202635	89796186	232	0
10	rs17405354	89799809	237	0
10	rs2673814	89800871	239	0.0135121
10	rs7907255	89800969	237	0.000894436
10	rs2735352	89801554	240	0
10	rs2673813	89801899	240	0.00944384
10	rs2735353	89802409	239	0.0135206
10	rs12267986	89806159	241	0.0393369
10	rs7094771	89806294	234	0.0591691
10	rs559783	89810463	236	0
10	rs677422	89812909	240	0
10	rs2785066	89814565	223	0.0273766
10	rs618024	89816445	227	0.0281544
10	rs7096511	89819111	219	0
10	rs4405216	89820170	240	0.0309814
10	rs1855970	89822721	239	0.0270968
10	rs945559	89823147	241	0.00126666
10	rs17108216	89824873	242	0.0279702
13	rs17692058	32849557	241	0.0462968
13	rs17635503	32849959	235	0.0564673
13	rs17692070	32854998	224	0.0572757
13	rs10492393	32856197	239	0.000184901
13	rs17077381	32856389	237	0.062111
13	rs7981590	32857681	241	0
13	rs206091	32858671	241	0.0259593
13	rs2078326	32859674	241	0.0198531
13	rs9534076	32864488	237	0.0138019
13	rs206131	32875763	240	0.0109422
13	rs206133	32876413	236	0.00313027
13	rs206136	32877321	242	0.00518849
13	rs9590896	32877696	242	0.00955795
13	rs9526061	32877888	224	0
13	rs206142	32880046	238	0.00972361
13	rs206143	32880626	235	0
13	rs9526072	32883583	230	0.00378957
13	rs4942417	32887389	238	0
13	rs9534174	32893791	242	0
13	rs11571591	32894738	242	0
13	rs11571594	32895674	241	0
13	rs3783265	32900149	241	0
13	rs1799944	32911463	227	0
13	rs206079	32920618	240	0
13	rs11571681	32921306	242	0
13	rs9567578	32921944	242	0
13	rs206081	32922136	240	0.00836215
13	rs11571686	32922331	238	0.0231991
13	rs4942448	32923690	239	0
13	rs11571699	32926654	242	0
13	rs9943876	32927894	233	0.000409736
13	rs9943888	32928202	239	0.00299354
13	rs11571725	32938881	241	0
13	rs11571727	32939085	240	0
13	rs573014	32945932	237	0.0105034
13	rs9534318	32949382	237	0
13	rs9534323	32950257	235	0.001025
13	rs4942485	32953182	239	0.00133857
13	rs4942486	32953388	233	0
13	rs11571809	32965764	240	0
13	rs3752447	32981142	232	0.000652264
13	rs17077542	32982240	233	0.045819
13	rs472817	32983250	242	0.0721713
13	rs206321	32990780	231	0.00300041
13	rs206333	32997745	240	0.0387197
13	rs206334	32998328	241	0.076536
13	rs169562	32998362	239	0
13	rs499966	32998610	238	0.0964581
13	rs206335	32999951	237	0
13	rs206336	33000581	241	0
13	rs206337	33001297	215	0.0914438
13	rs666483	33009274	241	0.12654
13	rs17077569	33017158	237	0.0391268
13	rs1576710	33032564	228	0.110678
13	rs1081796	33036759	229	0.00939895
13	rs9591001	33042870	239	0.109393
13	rs798273	33046284	240	0.00520767
13	rs7994868	33050925	240	0.0257053
16	rs4968014	23523875	237	0.0871138
16	rs6497670	23536366	241	0.0173354
16	rs11642434	23540237	237	0.0932622
16	rs7186974	23545478	242	0.0175412
16	rs9302412	23555131	229	0.0344979
16	rs6497674	23562309	235	0.00417126
16	rs2269767	23575689	237	0
16	rs1610	23582153	236	0.0170711
16	rs152454	23583111	240	0.00782772
16	rs8046838	23584361	242	0.0674777
16	rs1016586	23588966	240	0.0661228
16	rs459894	23601488	238	0.0264681
16	rs426745	23601535	242	0.0357637
16	rs240745	23605032	238	0.0289447
16	rs380618	23606273	235	0.0228049
16	rs240744	23606895	231	0.0242945
16	rs120963	23608070	238	0.080856
16	rs13330119	23630071	227	0.00232742
16	rs420259	23634026	239	0.0448546
16	rs8043812	23662796	242	0
16	rs16940361	23674142	242	0.000876443
16	rs35585	23677111	238	0.0332079
16	rs26760	23680286	233	0.0371794
16	rs7190264	23685117	242	0.0271179
16	rs35635	23693770	238	0.0362789
16	rs42873	23694732	234	0.0199355
16	rs26766	23699418	222	0.0394378
16	rs2230915	23701458	239	0.0121393
16	rs16972827	23710663	227	0.0044922
16	rs35631	23712903	239	0.0689325
16	rs4967959	23721601	242	0
16	rs3809682	23724753	230	0
16	rs17807642	23725721	239	0
16	rs13332138	23732006	242	0.0174329
16	rs187406	23737679	238	0
16	rs192188	23739988	241	0
17	rs10438740	7472884	240	0
17	rs4602096	7473457	242	0.0543259
17	rs16956822	7499349	240	0.00844379
17	rs858526	7499382	242	0
17	rs12936934	7500765	242	0.00456552
17	rs9898876	7526962	232	0.00170406
17	rs1641528	7548320	240	0.00952564
17	rs1641525	7549211	232	0.00514379
17	rs1050540	7560742	237	0.0044653
17	rs1050541	7560835	209	0
17	rs12951053	7577407	241	0.00385857
17	rs2909430	7578645	233	0
17	rs9895829	7578679	239	0
17	rs12602273	7583013	241	0
17	rs2078486	7583083	242	0
17	rs3803802	7621464	227	0
17	rs2543540	7631671	239	0.00103833
17	rs16956936	7633692	240	0.0175698
17	rs839721	7639749	222	0
17	rs307622	7656325	221	0.0573425
17	rs12453814	7665293	242	0.0027201
17	rs7219467	7672395	239	0.12974
17	rs11868946	7673605	241	0.0865272
17	rs2871358	7675473	237	0.0936157
17	rs4791759	7677927	242	0.121962
17	rs17806045	7682605	233	0.0698384
17	rs6503060	7688182	233	0.118204
17	rs16956950	7690713	239	0.00194403
17	rs1043284	41145527	237	0.000186595
17	rs2271539	41150949	226	0.0251204
17	rs691711	41151743	239	0.0431953
17	rs1567832	41154217	242	0.00834199
17	rs11871636	41154817	235	0
17	rs443759	41165734	235	0
17	rs10840	41166417	240	0.0100196
17	rs9911630	41188342	235	0
17	rs8176318	41197274	223	0.0149154
17	rs8176198	41230537	235	0
17	rs4793197	41231902	242	0.00534495
17	rs8067269	41235799	235	0.0120218
17	rs799916	41243190	232	0
17	rs799918	41250027	230	0.0434548
17	rs799923	41251931	234	0
17	rs8176126	41259049	240	0.00786308
17	rs2037075	41305826	242	0.00313988
17	rs4793213	41307101	233	0.00903499
17	rs6503727	41312859	233	0.00798157
17	rs8070085	41341984	209	0.00885858
19	rs2074451	1107035	232	0.00770292
19	rs2074916	1127720	231	0.0465671
19	rs873289	1175396	237	0.0120191
19	rs9304883	1189540	239	0.0260248
19	rs7252565	1192769	240	0
19	rs12609287	1271274	226	0.00997897
19	rs4807050	1271529	238	0.00786439
19	rs12488	1272040	237	0.0072977
19	rs1558133	1302965	229	0.000915843
19	rs10423270	1310136	235	0.0349485
22	rs4638900	29033458	233	0.0130895
22	rs5762734	29046240	240	0.00325171
22	rs9625524	29052951	241	0.0100603
22	rs4035540	29087041	216	0
22	rs9625533	29088590	230	0
22	rs17507045	29092181	222	0.000414572
22	rs5752773	29105415	241	0
22	rs2073326	29105527	233	0.00373815
22	rs2073327	29105558	238	0
22	rs12165475	29117216	231	0
22	rs738722	29130012	236	0.00113973
22	rs1033667	29130300	239	0
22	rs2017309	29131426	233	0.00167563
22	rs5762763	29132389	228	0
22	rs5762764	29132990	229	0.0103299
22	rs714191	29145411	239	0.00280035
22	rs5997391	29145539	239	0
22	rs5752785	29146503	240	0
22	rs5752791	29153547	242	0
22	rs5752792	29153759	242	0
22	rs6005864	29157487	239	0
22	rs5762784	29171298	237	0
22	rs5997401	29171335	240	0.00087774
22	rs5762788	29174770	223	0
22	rs2206061	29175873	242	0.00104899
22	rs1222	29185113	242	0
22	rs2239815	29192670	239	0
22	rs5752811	29225592	241	0
22	rs6005907	29227971	242	0
22	rs5762829	29228130	242	0.000289191
22	rs5762839	29231447	239	0.00528063
22	rs6005915	29233262	241	0.00403227

## Sheet: TUN-MXL
CHR	SNP	POS	NMISS	FST
10	rs9664653	89525860	194	0.0234043
10	rs1819162	89527210	169	0.0130693
10	rs17092295	89533078	198	0.00600457
10	rs12573160	89540888	167	0.0788341
10	rs7068497	89542058	199	0.0620616
10	rs11202557	89552283	196	0.0380443
10	rs11816798	89555714	190	0.0289592
10	rs12781171	89565700	199	0.0207202
10	rs12762731	89579646	196	0.0175594
10	rs11202575	89583716	196	0
10	rs7900225	89583792	199	0
10	rs11202576	89584284	191	0.0827694
10	rs17702687	89585977	196	0
10	rs1903862	89586709	192	0
10	rs10509412	89599354	191	0
10	rs17102281	89602259	194	0.0248046
10	rs10887759	89603424	198	0
10	rs10788569	89604732	193	0.0173296
10	rs11202586	89612024	195	0
10	rs2299939	89657150	190	0.052254
10	rs12569998	89674157	195	0
10	rs1234223	89675590	194	0.0321621
10	rs11202600	89682833	198	0.103066
10	rs17107001	89686509	199	0.0177299
10	rs12572106	89716107	190	0
10	rs701848	89726745	194	0.0283587
10	rs10509532	89737554	199	0
10	rs644205	89745814	193	0
10	rs10887766	89755075	196	0.000636226
10	rs11202614	89755643	196	0.000636226
10	rs10430641	89756206	191	0.0661446
10	rs11202615	89757640	191	0.0469783
10	rs10509533	89757949	174	0.0923722
10	rs10788575	89768584	191	0.00524624
10	rs11202627	89769340	182	0.0111141
10	rs11202629	89770527	197	0.0842874
10	rs2785070	89774578	191	0.101013
10	rs2673824	89779324	198	0.0158982
10	rs1360950	89780150	195	0.0127982
10	rs2735350	89780384	191	0.00744103
10	rs2785079	89782386	196	0
10	rs12414916	89787412	176	0.0232666
10	rs41522144	89788480	184	0.0139219
10	rs7908382	89788638	198	0.00840877
10	rs572474	89791654	193	0
10	rs575957	89791978	197	0
10	rs2248456	89792371	199	0.076053
10	rs2673822	89793086	193	0.0539873
10	rs11202635	89796186	189	0.00177876
10	rs17405354	89799809	194	0.0165632
10	rs2673814	89800871	196	0.0507167
10	rs7907255	89800969	194	0.00657036
10	rs2735352	89801554	197	0.000956074
10	rs2673813	89801899	197	0.0484407
10	rs2735353	89802409	196	0.0023626
10	rs12267986	89806159	198	0.0300797
10	rs7094771	89806294	191	0
10	rs559783	89810463	193	0.0508714
10	rs677422	89812909	197	0.0454486
10	rs2785066	89814565	180	6.14736e-07
10	rs618024	89816445	184	0
10	rs7096511	89819111	176	0
10	rs4405216	89820170	197	0
10	rs1855970	89822721	196	0.0048133
10	rs945559	89823147	198	0
10	rs17108216	89824873	199	0.0288317
13	rs17692058	32849557	198	0.0161888
13	rs17635503	32849959	192	0.00873646
13	rs17692070	32854998	181	0.0177223
13	rs10492393	32856197	196	0.0323357
13	rs17077381	32856389	194	0.0214323
13	rs7981590	32857681	198	0.0659026
13	rs206091	32858671	198	0.0078504
13	rs2078326	32859674	198	0.00526367
13	rs9534076	32864488	194	0.00346113
13	rs206131	32875763	197	0.0342594
13	rs206133	32876413	193	0.0215956
13	rs206136	32877321	199	0.000889502
13	rs9590896	32877696	199	0.03211
13	rs9526061	32877888	181	0.0792754
13	rs206142	32880046	195	0
13	rs206143	32880626	192	0.000797244
13	rs9526072	32883583	187	0.000285681
13	rs4942417	32887389	195	0.0564744
13	rs9534174	32893791	199	0
13	rs11571591	32894738	199	0
13	rs11571594	32895674	198	0.00145082
13	rs3783265	32900149	198	0.000459127
13	rs1799944	32911463	184	0
13	rs206079	32920618	197	0
13	rs11571681	32921306	199	0
13	rs9567578	32921944	199	0.012597
13	rs206081	32922136	197	0.0315134
13	rs11571686	32922331	195	0
13	rs4942448	32923690	196	0.0161605
13	rs11571699	32926654	199	0
13	rs9943876	32927894	190	0.0130338
13	rs9943888	32928202	196	0.0110017
13	rs11571725	32938881	198	0.0196017
13	rs11571727	32939085	197	0.000243131
13	rs573014	32945932	194	0.0489474
13	rs9534318	32949382	194	0
13	rs9534323	32950257	192	0
13	rs4942485	32953182	196	0.0515654
13	rs4942486	32953388	190	0
13	rs11571809	32965764	197	0
13	rs3752447	32981142	189	0.00616335
13	rs17077542	32982240	190	0.0216892
13	rs472817	32983250	199	0.103902
13	rs206321	32990780	188	0.0629806
13	rs206333	32997745	197	0.00852066
13	rs206334	32998328	198	0
13	rs169562	32998362	196	0
13	rs499966	32998610	195	0
13	rs206335	32999951	194	0
13	rs206336	33000581	198	0
13	rs206337	33001297	172	0
13	rs666483	33009274	198	0
13	rs17077569	33017158	194	0.043768
13	rs1576710	33032564	185	0
13	rs1081796	33036759	186	0.0368706
13	rs9591001	33042870	196	0
13	rs798273	33046284	197	0.0536716
13	rs7994868	33050925	197	0
16	rs4968014	23523875	194	0.0365096
16	rs6497670	23536366	198	0
16	rs11642434	23540237	194	0.0408765
16	rs7186974	23545478	199	0
16	rs9302412	23555131	186	0.017063
16	rs6497674	23562309	192	0
16	rs2269767	23575689	194	0.0456656
16	rs1610	23582153	193	0
16	rs152454	23583111	197	0
16	rs8046838	23584361	199	0.0381905
16	rs1016586	23588966	197	0.0369694
16	rs459894	23601488	195	0.0363274
16	rs426745	23601535	199	0.0459221
16	rs240745	23605032	195	0.0389273
16	rs380618	23606273	192	0.0283677
16	rs240744	23606895	188	0
16	rs120963	23608070	195	0.0289374
16	rs13330119	23630071	184	0
16	rs420259	23634026	196	0.0382515
16	rs8043812	23662796	199	0.00347963
16	rs16940361	23674142	199	0.0285631
16	rs35585	23677111	195	0.0365603
16	rs26760	23680286	190	0.0406653
16	rs7190264	23685117	199	0.00919747
16	rs35635	23693770	195	0.0368231
16	rs42873	23694732	191	0.00290787
16	rs26766	23699418	179	0.0412807
16	rs2230915	23701458	196	0
16	rs16972827	23710663	184	0.00372478
16	rs35631	23712903	196	0.0768515
16	rs4967959	23721601	199	0.111679
16	rs3809682	23724753	187	0.114547
16	rs17807642	23725721	196	0.003094
16	rs13332138	23732006	199	0
16	rs187406	23737679	195	0
16	rs192188	23739988	198	0.00469
17	rs10438740	7472884	197	0.0553807
17	rs4602096	7473457	199	0
17	rs16956822	7499349	197	0.174614
17	rs858526	7499382	199	0.0590578
17	rs12936934	7500765	199	0.0258013
17	rs9898876	7526962	189	0.0210788
17	rs1641528	7548320	197	0.0117279
17	rs1641525	7549211	189	0.0173426
17	rs1050540	7560742	194	0
17	rs1050541	7560835	166	0
17	rs12951053	7577407	198	0.0566823
17	rs2909430	7578645	190	0.0536677
17	rs9895829	7578679	196	0.0153969
17	rs12602273	7583013	198	0.0176789
17	rs2078486	7583083	199	0.0105327
17	rs3803802	7621464	184	0.0176361
17	rs2543540	7631671	196	0.0424128
17	rs16956936	7633692	197	0.00223948
17	rs839721	7639749	179	0
17	rs307622	7656325	178	0
17	rs12453814	7665293	199	0.142218
17	rs7219467	7672395	196	0.0351159
17	rs11868946	7673605	198	0
17	rs2871358	7675473	194	0
17	rs4791759	7677927	199	0.0317334
17	rs17806045	7682605	190	0.0310022
17	rs6503060	7688182	190	0
17	rs16956950	7690713	196	0
17	rs1043284	41145527	194	0.0347313
17	rs2271539	41150949	183	0.126446
17	rs691711	41151743	196	0.0203717
17	rs1567832	41154217	199	0.0781838
17	rs11871636	41154817	192	0.0301207
17	rs443759	41165734	192	0.0139823
17	rs10840	41166417	197	0.0444349
17	rs9911630	41188342	192	0.0526976
17	rs8176318	41197274	180	0
17	rs8176198	41230537	192	0
17	rs4793197	41231902	199	0.00791401
17	rs8067269	41235799	192	0.0111773
17	rs799916	41243190	189	0
17	rs799918	41250027	187	0.0372991
17	rs799923	41251931	191	0.0985263
17	rs8176126	41259049	197	0.0075619
17	rs2037075	41305826	199	0.00513816
17	rs4793213	41307101	190	0.02806
17	rs6503727	41312859	190	0.00451068
17	rs8070085	41341984	166	0.00999579
19	rs2074451	1107035	189	0.00271912
19	rs2074916	1127720	188	0.072892
19	rs873289	1175396	194	0
19	rs9304883	1189540	196	0.0187269
19	rs7252565	1192769	197	0.0568908
19	rs12609287	1271274	183	0.0123477
19	rs4807050	1271529	195	0.000308866
19	rs12488	1272040	194	0.00774069
19	rs1558133	1302965	186	0.0206571
19	rs10423270	1310136	192	0.0512575
22	rs4638900	29033458	190	0.118961
22	rs5762734	29046240	197	0
22	rs9625524	29052951	198	0.0715816
22	rs4035540	29087041	173	0
22	rs9625533	29088590	187	0
22	rs17507045	29092181	179	0
22	rs5752773	29105415	198	0
22	rs2073326	29105527	190	0.00126848
22	rs2073327	29105558	195	0.0701603
22	rs12165475	29117216	188	0.0127787
22	rs738722	29130012	193	0
22	rs1033667	29130300	196	0
22	rs2017309	29131426	190	3.70024e-05
22	rs5762763	29132389	185	0.0748783
22	rs5762764	29132990	186	0.0395401
22	rs714191	29145411	196	0.000973876
22	rs5997391	29145539	196	0.0249529
22	rs5752785	29146503	197	0.0172861
22	rs5752791	29153547	199	0
22	rs5752792	29153759	199	0.0174992
22	rs6005864	29157487	196	0.00267396
22	rs5762784	29171298	194	0.00644514
22	rs5997401	29171335	197	0.11938
22	rs5762788	29174770	180	0
22	rs2206061	29175873	199	0.12075
22	rs1222	29185113	199	0.0449108
22	rs2239815	29192670	196	0
22	rs5752811	29225592	198	0.0458117
22	rs6005907	29227971	199	0.0613435
22	rs5762829	29228130	199	0
22	rs5762839	29231447	196	0
22	rs6005915	29233262	198	0.0265484

## Sheet: TUN-LWK
CHR	SNP	POS	NMISS	FST
10	rs9664653	89525860	214	0
10	rs1819162	89527210	204	0.00855827
10	rs17092295	89533078	233	0.0923348
10	rs12573160	89540888	202	0.020299
10	rs7068497	89542058	234	0.1888
10	rs11202557	89552283	231	0.00161683
10	rs11816798	89555714	225	0
10	rs12781171	89565700	234	0
10	rs12762731	89579646	231	0
10	rs11202575	89583716	231	0.116823
10	rs7900225	89583792	234	0.185998
10	rs11202576	89584284	226	0
10	rs17702687	89585977	231	0.0500852
10	rs1903862	89586709	227	0.0682434
10	rs10509412	89599354	226	0.0721906
10	rs17102281	89602259	229	0
10	rs10887759	89603424	233	0
10	rs10788569	89604732	228	0.000617849
10	rs11202586	89612024	230	0
10	rs2299939	89657150	225	0.110643
10	rs12569998	89674157	230	0
10	rs1234223	89675590	229	0.0244567
10	rs11202600	89682833	233	0.00508626
10	rs17107001	89686509	234	0.132004
10	rs12572106	89716107	225	0
10	rs701848	89726745	229	0.0861372
10	rs10509532	89737554	234	0
10	rs644205	89745814	228	0
10	rs10887766	89755075	231	0
10	rs11202614	89755643	231	0
10	rs10430641	89756206	226	0
10	rs11202615	89757640	226	0.000812266
10	rs10509533	89757949	209	0.0163486
10	rs10788575	89768584	226	0
10	rs11202627	89769340	217	0
10	rs11202629	89770527	232	0.0150184
10	rs2785070	89774578	226	0.0328467
10	rs2673824	89779324	233	0.0207817
10	rs1360950	89780150	230	0
10	rs2735350	89780384	226	0.015077
10	rs2785079	89782386	231	0
10	rs12414916	89787412	211	0.0665749
10	rs41522144	89788480	219	0.0524975
10	rs7908382	89788638	233	0.000762337
10	rs572474	89791654	228	0
10	rs575957	89791978	232	0
10	rs2248456	89792371	234	0.0117875
10	rs2673822	89793086	228	0.0230153
10	rs11202635	89796186	224	0.057295
10	rs17405354	89799809	229	0.0635259
10	rs2673814	89800871	231	0.0198012
10	rs7907255	89800969	229	0.035266
10	rs2735352	89801554	232	0
10	rs2673813	89801899	232	0.02272
10	rs2735353	89802409	231	0.130518
10	rs12267986	89806159	233	0.159111
10	rs7094771	89806294	226	0.00662018
10	rs559783	89810463	228	0.017157
10	rs677422	89812909	232	0.00987769
10	rs2785066	89814565	215	0.142006
10	rs618024	89816445	219	0.125038
10	rs7096511	89819111	211	0.0183112
10	rs4405216	89820170	232	0.00924688
10	rs1855970	89822721	231	0.0201463
10	rs945559	89823147	233	0.164231
10	rs17108216	89824873	234	0.182246
13	rs17692058	32849557	233	0.0313644
13	rs17635503	32849959	227	0.0389094
13	rs17692070	32854998	216	0.0332066
13	rs10492393	32856197	231	0.0141872
13	rs17077381	32856389	229	0.037215
13	rs7981590	32857681	233	0
13	rs206091	32858671	233	0
13	rs2078326	32859674	233	0.00138469
13	rs9534076	32864488	229	0.0299483
13	rs206131	32875763	232	0.0001524
13	rs206133	32876413	228	0.00812583
13	rs206136	32877321	234	0
13	rs9590896	32877696	234	0.00097522
13	rs9526061	32877888	216	0
13	rs206142	32880046	230	0
13	rs206143	32880626	227	0.031004
13	rs9526072	32883583	222	0.0503834
13	rs4942417	32887389	230	0
13	rs9534174	32893791	234	0
13	rs11571591	32894738	234	0.0235082
13	rs11571594	32895674	233	0.0175687
13	rs3783265	32900149	233	0.0152382
13	rs1799944	32911463	219	0
13	rs206079	32920618	232	0.05378
13	rs11571681	32921306	234	0.0201145
13	rs9567578	32921944	234	0.0611711
13	rs206081	32922136	232	0.00794056
13	rs11571686	32922331	230	0.0638224
13	rs4942448	32923690	231	0.0442378
13	rs11571699	32926654	234	0
13	rs9943876	32927894	225	0.0148708
13	rs9943888	32928202	231	0.0372703
13	rs11571725	32938881	233	0.0467972
13	rs11571727	32939085	232	0.0155554
13	rs573014	32945932	229	0.0580214
13	rs9534318	32949382	229	0.00361657
13	rs9534323	32950257	227	0
13	rs4942485	32953182	231	0.0577069
13	rs4942486	32953388	225	0
13	rs11571809	32965764	232	0.0234309
13	rs3752447	32981142	224	0.0459963
13	rs17077542	32982240	225	0.137345
13	rs472817	32983250	234	0.0164772
13	rs206321	32990780	223	0.1335
13	rs206333	32997745	232	0.0381474
13	rs206334	32998328	233	0.00494694
13	rs169562	32998362	231	0.158388
13	rs499966	32998610	230	0.052582
13	rs206335	32999951	229	0.145076
13	rs206336	33000581	233	0.0196233
13	rs206337	33001297	207	0
13	rs666483	33009274	233	0.225325
13	rs17077569	33017158	229	0.0040819
13	rs1576710	33032564	220	0.152713
13	rs1081796	33036759	221	0.0273091
13	rs9591001	33042870	231	0.158369
13	rs798273	33046284	232	0
13	rs7994868	33050925	232	0.256548
16	rs4968014	23523875	229	0.0350743
16	rs6497670	23536366	233	0
16	rs11642434	23540237	229	0.0232629
16	rs7186974	23545478	234	0
16	rs9302412	23555131	221	0.0309882
16	rs6497674	23562309	227	0
16	rs2269767	23575689	229	0.00187123
16	rs1610	23582153	228	9.24547e-05
16	rs152454	23583111	232	0
16	rs8046838	23584361	234	0.0102641
16	rs1016586	23588966	232	0.0111473
16	rs459894	23601488	230	0.0327228
16	rs426745	23601535	234	0.0378894
16	rs240745	23605032	230	0.0393521
16	rs380618	23606273	227	0.0422577
16	rs240744	23606895	223	0.0691464
16	rs120963	23608070	230	0.0436393
16	rs13330119	23630071	219	0.00294882
16	rs420259	23634026	231	0.00860309
16	rs8043812	23662796	234	0.041506
16	rs16940361	23674142	234	0.0310876
16	rs35585	23677111	230	0
16	rs26760	23680286	225	0
16	rs7190264	23685117	234	0.0300048
16	rs35635	23693770	230	0
16	rs42873	23694732	226	0.018138
16	rs26766	23699418	214	0
16	rs2230915	23701458	231	0.0127443
16	rs16972827	23710663	219	0.0317806
16	rs35631	23712903	231	0.174762
16	rs4967959	23721601	234	0.134055
16	rs3809682	23724753	222	0.157204
16	rs17807642	23725721	231	0.158218
16	rs13332138	23732006	234	0
16	rs187406	23737679	230	0.117426
16	rs192188	23739988	233	0.162233
17	rs10438740	7472884	232	0.220609
17	rs4602096	7473457	234	0.211059
17	rs16956822	7499349	232	0
17	rs858526	7499382	234	0.231485
17	rs12936934	7500765	234	0
17	rs9898876	7526962	224	0
17	rs1641528	7548320	232	0.222922
17	rs1641525	7549211	224	0.235915
17	rs1050540	7560742	229	0
17	rs1050541	7560835	201	0.0502578
17	rs12951053	7577407	233	0.0463818
17	rs2909430	7578645	225	0.0510276
17	rs9895829	7578679	231	0.0166536
17	rs12602273	7583013	233	0.132251
17	rs2078486	7583083	234	0.117474
17	rs3803802	7621464	219	0.012228
17	rs2543540	7631671	231	0
17	rs16956936	7633692	232	0.00697292
17	rs839721	7639749	214	0
17	rs307622	7656325	213	0.11806
17	rs12453814	7665293	234	0.0250402
17	rs7219467	7672395	231	0.0755265
17	rs11868946	7673605	233	0
17	rs2871358	7675473	229	0.114158
17	rs4791759	7677927	234	0.0751705
17	rs17806045	7682605	225	0.0408085
17	rs6503060	7688182	225	0.0664681
17	rs16956950	7690713	231	0.0533913
17	rs1043284	41145527	229	0.114637
17	rs2271539	41150949	218	0.295488
17	rs691711	41151743	231	0.0733387
17	rs1567832	41154217	234	0.27892
17	rs11871636	41154817	227	0
17	rs443759	41165734	227	0.0546754
17	rs10840	41166417	232	0.0284347
17	rs9911630	41188342	227	0.164444
17	rs8176318	41197274	215	0.0763601
17	rs8176198	41230537	227	0.15554
17	rs4793197	41231902	234	0.0918768
17	rs8067269	41235799	227	0.356706
17	rs799916	41243190	224	0.18116
17	rs799918	41250027	222	0.132334
17	rs799923	41251931	226	0.219617
17	rs8176126	41259049	232	0.0104392
17	rs2037075	41305826	234	0.0977989
17	rs4793213	41307101	225	0.044031
17	rs6503727	41312859	225	0.309879
17	rs8070085	41341984	201	0.0057613
19	rs2074451	1107035	224	0.0719186
19	rs2074916	1127720	223	0.0210922
19	rs873289	1175396	229	0.0302028
19	rs9304883	1189540	231	0.161675
19	rs7252565	1192769	232	0.0531943
19	rs12609287	1271274	218	0.315101
19	rs4807050	1271529	230	0.289403
19	rs12488	1272040	229	0.206394
19	rs1558133	1302965	221	0.31711
19	rs10423270	1310136	227	0.426325
22	rs4638900	29033458	225	0.00315891
22	rs5762734	29046240	232	0.00740264
22	rs9625524	29052951	233	0.0775286
22	rs4035540	29087041	208	0.0268403
22	rs9625533	29088590	222	0.0201392
22	rs17507045	29092181	214	0.0185856
22	rs5752773	29105415	233	0
22	rs2073326	29105527	225	0.0693516
22	rs2073327	29105558	230	0.061818
22	rs12165475	29117216	223	0.0412039
22	rs738722	29130012	228	0
22	rs1033667	29130300	231	0
22	rs2017309	29131426	225	0.0239373
22	rs5762763	29132389	220	0.350007
22	rs5762764	29132990	221	0.191408
22	rs714191	29145411	231	0.010396
22	rs5997391	29145539	231	0.0676246
22	rs5752785	29146503	232	0.0242281
22	rs5752791	29153547	234	0.0732677
22	rs5752792	29153759	234	0.164772
22	rs6005864	29157487	231	0.057574
22	rs5762784	29171298	229	0.285675
22	rs5997401	29171335	232	0.0885894
22	rs5762788	29174770	215	0.204365
22	rs2206061	29175873	234	0.0895379
22	rs1222	29185113	234	0.0686948
22	rs2239815	29192670	231	0.40438
22	rs5752811	29225592	233	0.101688
22	rs6005907	29227971	234	0.207932
22	rs5762829	29228130	234	0.0271238
22	rs5762839	29231447	231	0.090547
22	rs6005915	29233262	233	0.0483638

## Sheet: TUN-JPT
CHR	SNP	POS	NMISS	FST
10	rs9664653	89525860	234	0.0507178
10	rs1819162	89527210	209	0.0521506
10	rs17092295	89533078	238	0.177796
10	rs12573160	89540888	207	0.121047
10	rs7068497	89542058	239	0
10	rs11202557	89552283	236	0.0698827
10	rs11816798	89555714	230	0.0583084
10	rs12781171	89565700	239	0.0468702
10	rs12762731	89579646	236	0.0426282
10	rs11202575	89583716	236	0.133003
10	rs7900225	89583792	239	0.127677
10	rs11202576	89584284	231	0.0448388
10	rs17702687	89585977	236	0
10	rs1903862	89586709	232	0
10	rs10509412	89599354	231	0.03841
10	rs17102281	89602259	234	0.0433747
10	rs10887759	89603424	238	0.0821316
10	rs10788569	89604732	233	0.00173186
10	rs11202586	89612024	235	0.0365544
10	rs2299939	89657150	230	0.00227115
10	rs12569998	89674157	235	0.0780255
10	rs1234223	89675590	234	0
10	rs11202600	89682833	238	0.00286001
10	rs17107001	89686509	239	0
10	rs12572106	89716107	230	0.0833921
10	rs701848	89726745	234	0.058546
10	rs10509532	89737554	239	0.0649812
10	rs644205	89745814	233	0.0497252
10	rs10887766	89755075	236	0.068332
10	rs11202614	89755643	236	0.0719175
10	rs10430641	89756206	231	0.0599111
10	rs11202615	89757640	231	0.0425383
10	rs10509533	89757949	214	0
10	rs10788575	89768584	231	0.0805899
10	rs11202627	89769340	222	0.0935702
10	rs11202629	89770527	237	0.00035386
10	rs2785070	89774578	231	0.0890572
10	rs2673824	89779324	238	0
10	rs1360950	89780150	235	0
10	rs2735350	89780384	231	0.0273804
10	rs2785079	89782386	236	0
10	rs12414916	89787412	216	0.0019873
10	rs41522144	89788480	224	0.071649
10	rs7908382	89788638	238	0.0492256
10	rs572474	89791654	233	0
10	rs575957	89791978	237	0
10	rs2248456	89792371	239	0
10	rs2673822	89793086	233	0.00303649
10	rs11202635	89796186	229	0.00674067
10	rs17405354	89799809	234	0.0828466
10	rs2673814	89800871	236	0.0168776
10	rs7907255	89800969	234	0.00300357
10	rs2735352	89801554	237	0.0822191
10	rs2673813	89801899	237	0.0218765
10	rs2735353	89802409	236	0.11502
10	rs12267986	89806159	238	0
10	rs7094771	89806294	231	0.266146
10	rs559783	89810463	233	0.00723377
10	rs677422	89812909	237	0.00668373
10	rs2785066	89814565	220	0.0665963
10	rs618024	89816445	224	0.048034
10	rs7096511	89819111	216	0.0130388
10	rs4405216	89820170	237	0
10	rs1855970	89822721	236	0.0115225
10	rs945559	89823147	238	0.0808818
10	rs17108216	89824873	239	0
13	rs17692058	32849557	238	0.0134777
13	rs17635503	32849959	232	0.00663461
13	rs17692070	32854998	221	0.0140299
13	rs10492393	32856197	236	0.22594
13	rs17077381	32856389	234	0.0176574
13	rs7981590	32857681	238	0.469762
13	rs206091	32858671	238	0.118221
13	rs2078326	32859674	238	0.125181
13	rs9534076	32864488	234	0.0282822
13	rs206131	32875763	237	0.0288289
13	rs206133	32876413	233	0.0167634
13	rs206136	32877321	239	0.00384974
13	rs9590896	32877696	239	0.0301191
13	rs9526061	32877888	221	0
13	rs206142	32880046	235	0.000419081
13	rs206143	32880626	232	0.0186039
13	rs9526072	32883583	227	0
13	rs4942417	32887389	235	0
13	rs9534174	32893791	239	0.0102551
13	rs11571591	32894738	239	0
13	rs11571594	32895674	238	0.00073942
13	rs3783265	32900149	238	0.00511245
13	rs1799944	32911463	224	0
13	rs206079	32920618	237	0.0100152
13	rs11571681	32921306	239	0.00114558
13	rs9567578	32921944	239	0.0662748
13	rs206081	32922136	237	0.0338793
13	rs11571686	32922331	235	0
13	rs4942448	32923690	236	0.0758618
13	rs11571699	32926654	239	0.00295624
13	rs9943876	32927894	230	0.0567119
13	rs9943888	32928202	236	0.102779
13	rs11571725	32938881	238	0.0893319
13	rs11571727	32939085	237	0.00485115
13	rs573014	32945932	234	0
13	rs9534318	32949382	234	0.0157248
13	rs9534323	32950257	232	0.0188689
13	rs4942485	32953182	236	0.0213795
13	rs4942486	32953388	230	0.0128696
13	rs11571809	32965764	237	0
13	rs3752447	32981142	229	0.10382
13	rs17077542	32982240	230	0.0450949
13	rs472817	32983250	239	0.00169647
13	rs206321	32990780	228	0
13	rs206333	32997745	237	0.0139148
13	rs206334	32998328	238	0.0671961
13	rs169562	32998362	236	0.224114
13	rs499966	32998610	235	0.0496758
13	rs206335	32999951	234	0.241801
13	rs206336	33000581	238	0.174423
13	rs206337	33001297	212	0.0769664
13	rs666483	33009274	238	0.115154
13	rs17077569	33017158	234	0.0974841
13	rs1576710	33032564	225	0.0997314
13	rs1081796	33036759	226	0.00252323
13	rs9591001	33042870	236	0.0133988
13	rs798273	33046284	237	0.0026897
13	rs7994868	33050925	237	0.0252532
16	rs4968014	23523875	234	0.00349428
16	rs6497670	23536366	238	0.00932837
16	rs11642434	23540237	234	0.00562331
16	rs7186974	23545478	239	0.00695827
16	rs9302412	23555131	226	0.0556235
16	rs6497674	23562309	232	0.0201781
16	rs2269767	23575689	234	0.185941
16	rs1610	23582153	233	0.00592227
16	rs152454	23583111	237	0.0199655
16	rs8046838	23584361	239	0.0823752
16	rs1016586	23588966	237	0.0810816
16	rs459894	23601488	235	0
16	rs426745	23601535	239	0.000111135
16	rs240745	23605032	235	0
16	rs380618	23606273	232	0
16	rs240744	23606895	228	0.00560561
16	rs120963	23608070	235	0.00137595
16	rs13330119	23630071	224	0.00292519
16	rs420259	23634026	236	0
16	rs8043812	23662796	239	0.0742199
16	rs16940361	23674142	239	0.0883725
16	rs35585	23677111	235	0
16	rs26760	23680286	230	0
16	rs7190264	23685117	239	0.0505147
16	rs35635	23693770	235	0
16	rs42873	23694732	231	0.0314596
16	rs26766	23699418	219	0.0101839
16	rs2230915	23701458	236	0
16	rs16972827	23710663	224	0.053483
16	rs35631	23712903	236	0.00766236
16	rs4967959	23721601	239	0.223639
16	rs3809682	23724753	227	0.21875
16	rs17807642	23725721	236	0.0446468
16	rs13332138	23732006	239	0.0424871
16	rs187406	23737679	235	0.305651
16	rs192188	23739988	238	0.00109537
17	rs10438740	7472884	237	0.0698884
17	rs4602096	7473457	239	0
17	rs16956822	7499349	237	0.074228
17	rs858526	7499382	239	0.0783947
17	rs12936934	7500765	239	0
17	rs9898876	7526962	229	0
17	rs1641528	7548320	237	0.140282
17	rs1641525	7549211	229	0.152091
17	rs1050540	7560742	234	0.145605
17	rs1050541	7560835	206	0
17	rs12951053	7577407	238	0.143254
17	rs2909430	7578645	230	0.157789
17	rs9895829	7578679	236	0.0015775
17	rs12602273	7583013	238	0.0431031
17	rs2078486	7583083	239	0.0335813
17	rs3803802	7621464	224	0
17	rs2543540	7631671	236	0.327876
17	rs16956936	7633692	237	0.0841821
17	rs839721	7639749	219	0.00419073
17	rs307622	7656325	218	0.20267
17	rs12453814	7665293	239	0.126425
17	rs7219467	7672395	236	0
17	rs11868946	7673605	238	0.0849767
17	rs2871358	7675473	234	0.175978
17	rs4791759	7677927	239	0
17	rs17806045	7682605	230	0.0419428
17	rs6503060	7688182	230	0.142952
17	rs16956950	7690713	236	0.265462
17	rs1043284	41145527	234	0.108547
17	rs2271539	41150949	223	0.0492961
17	rs691711	41151743	236	0.0425349
17	rs1567832	41154217	239	0.185529
17	rs11871636	41154817	232	0.0661088
17	rs443759	41165734	232	0.11173
17	rs10840	41166417	237	0.132054
17	rs9911630	41188342	232	0.0511009
17	rs8176318	41197274	220	0
17	rs8176198	41230537	232	0.053787
17	rs4793197	41231902	239	0
17	rs8067269	41235799	232	0.0297021
17	rs799916	41243190	229	0.0381623
17	rs799918	41250027	227	0.0635624
17	rs799923	41251931	231	0.223544
17	rs8176126	41259049	237	0
17	rs2037075	41305826	239	0.000770501
17	rs4793213	41307101	230	0
17	rs6503727	41312859	230	0.0897112
17	rs8070085	41341984	206	0
19	rs2074451	1107035	229	0.00107041
19	rs2074916	1127720	228	0.0548265
19	rs873289	1175396	234	0.0494994
19	rs9304883	1189540	236	0.0255672
19	rs7252565	1192769	237	0.230007
19	rs12609287	1271274	223	0.0147997
19	rs4807050	1271529	235	0.0732324
19	rs12488	1272040	234	0.0159063
19	rs1558133	1302965	226	0.029102
19	rs10423270	1310136	232	0.106777
22	rs4638900	29033458	230	0.243869
22	rs5762734	29046240	237	0
22	rs9625524	29052951	238	0.0259054
22	rs4035540	29087041	213	0.00302053
22	rs9625533	29088590	227	0.040419
22	rs17507045	29092181	219	0
22	rs5752773	29105415	238	0.0896504
22	rs2073326	29105527	230	0.018412
22	rs2073327	29105558	235	0.166662
22	rs12165475	29117216	228	0.00311179
22	rs738722	29130012	233	0.0296765
22	rs1033667	29130300	236	0.0152831
22	rs2017309	29131426	230	0.0758141
22	rs5762763	29132389	225	0.0968618
22	rs5762764	29132990	226	0.0570136
22	rs714191	29145411	236	0.0851029
22	rs5997391	29145539	236	0.0342714
22	rs5752785	29146503	237	0.131944
22	rs5752791	29153547	239	0.139162
22	rs5752792	29153759	239	0.167843
22	rs6005864	29157487	236	0.15763
22	rs5762784	29171298	234	0.236806
22	rs5997401	29171335	237	0.107493
22	rs5762788	29174770	220	0.164707
22	rs2206061	29175873	239	0.108556
22	rs1222	29185113	239	0
22	rs2239815	29192670	236	0.201994
22	rs5752811	29225592	238	0
22	rs6005907	29227971	239	0.2207
22	rs5762829	29228130	239	0.057448
22	rs5762839	29231447	236	0.0717318
22	rs6005915	29233262	238	0.304741

## Sheet: TUN-GIH
CHR	SNP	POS	NMISS	FST
10	rs9664653	89525860	233	0.0220851
10	rs1819162	89527210	208	0.0427461
10	rs17092295	89533078	237	0.0756468
10	rs12573160	89540888	206	0.0772704
10	rs7068497	89542058	238	0
10	rs11202557	89552283	235	0.0364577
10	rs11816798	89555714	229	0.0275433
10	rs12781171	89565700	238	0.0194438
10	rs12762731	89579646	235	0.016425
10	rs11202575	89583716	235	0.0391953
10	rs7900225	89583792	238	0.0451339
10	rs11202576	89584284	230	0.153328
10	rs17702687	89585977	235	0.0568775
10	rs1903862	89586709	231	0.067702
10	rs10509412	89599354	230	0.0260514
10	rs17102281	89602259	233	0.0129609
10	rs10887759	89603424	237	0
10	rs10788569	89604732	232	0
10	rs11202586	89612024	234	0
10	rs2299939	89657150	226	0.00650269
10	rs12569998	89674157	234	0
10	rs1234223	89675590	233	0.0264205
10	rs11202600	89682833	237	0.0105693
10	rs17107001	89686509	238	0.0510992
10	rs12572106	89716107	229	0
10	rs701848	89726745	233	0.22409
10	rs10509532	89737554	238	0
10	rs644205	89745814	232	0.0525733
10	rs10887766	89755075	235	0
10	rs11202614	89755643	235	0
10	rs10430641	89756206	230	0
10	rs11202615	89757640	230	0
10	rs10509533	89757949	213	0.0253884
10	rs10788575	89768584	230	0
10	rs11202627	89769340	221	0
10	rs11202629	89770527	236	0.00578534
10	rs2785070	89774578	230	0.224158
10	rs2673824	89779324	237	0.0935464
10	rs1360950	89780150	234	0.0849294
10	rs2735350	89780384	230	0.166261
10	rs2785079	89782386	235	0.147123
10	rs12414916	89787412	215	0.124914
10	rs41522144	89788480	223	0
10	rs7908382	89788638	237	0.0354141
10	rs572474	89791654	232	0.0718634
10	rs575957	89791978	236	0.0911654
10	rs2248456	89792371	238	0.140592
10	rs2673822	89793086	232	0.106138
10	rs11202635	89796186	228	0.0588727
10	rs17405354	89799809	233	0
10	rs2673814	89800871	235	0.108425
10	rs7907255	89800969	233	0.0702229
10	rs2735352	89801554	236	0.097478
10	rs2673813	89801899	236	0.0987123
10	rs2735353	89802409	235	0.0399596
10	rs12267986	89806159	237	0.0385404
10	rs7094771	89806294	230	0.035995
10	rs559783	89810463	232	0.0195571
10	rs677422	89812909	236	0.0160465
10	rs2785066	89814565	219	0.0030447
10	rs618024	89816445	223	0.0025454
10	rs7096511	89819111	215	0.023097
10	rs4405216	89820170	236	0.0427794
10	rs1855970	89822721	235	0.0383128
10	rs945559	89823147	237	0.0116833
10	rs17108216	89824873	238	0.0270641
13	rs17692058	32849557	237	0.018895
13	rs17635503	32849959	231	0.0111806
13	rs17692070	32854998	220	0.026313
13	rs10492393	32856197	235	0.012411
13	rs17077381	32856389	233	0.0305612
13	rs7981590	32857681	237	0.12962
13	rs206091	32858671	237	0
13	rs2078326	32859674	237	0
13	rs9534076	32864488	233	0.0137647
13	rs206131	32875763	236	0.0312588
13	rs206133	32876413	232	0.0160809
13	rs206136	32877321	238	0.00107523
13	rs9590896	32877696	238	0.0259263
13	rs9526061	32877888	220	0
13	rs206142	32880046	234	0.0047146
13	rs206143	32880626	231	0.0157293
13	rs9526072	32883583	226	0.000894093
13	rs4942417	32887389	234	0
13	rs9534174	32893791	238	0
13	rs11571591	32894738	238	0.0487956
13	rs11571594	32895674	237	0.0577595
13	rs3783265	32900149	237	0.0723648
13	rs1799944	32911463	223	0.0451379
13	rs206079	32920618	236	0
13	rs11571681	32921306	238	0.061959
13	rs9567578	32921944	238	0.00183939
13	rs206081	32922136	236	0.0479017
13	rs11571686	32922331	234	0
13	rs4942448	32923690	235	0.000366197
13	rs11571699	32926654	238	0.0672968
13	rs9943876	32927894	229	0.00619749
13	rs9943888	32928202	235	0.00137787
13	rs11571725	32938881	237	0.0206058
13	rs11571727	32939085	236	0.0716086
13	rs573014	32945932	233	0
13	rs9534318	32949382	233	0
13	rs9534323	32950257	231	0
13	rs4942485	32953182	235	0
13	rs4942486	32953388	229	0
13	rs11571809	32965764	236	0.0594817
13	rs3752447	32981142	228	0.0201358
13	rs17077542	32982240	229	0.0448522
13	rs472817	32983250	238	0
13	rs206321	32990780	227	0.00255572
13	rs206333	32997745	236	0
13	rs206334	32998328	237	0.00520564
13	rs169562	32998362	235	0.0832883
13	rs499966	32998610	234	0.023273
13	rs206335	32999951	233	0.09632
13	rs206336	33000581	237	0.0496549
13	rs206337	33001297	211	0.00855839
13	rs666483	33009274	237	0.0266604
13	rs17077569	33017158	233	0.0970709
13	rs1576710	33032564	224	0.0158574
13	rs1081796	33036759	225	0.00802359
13	rs9591001	33042870	235	0.00818165
13	rs798273	33046284	236	0.000318315
13	rs7994868	33050925	236	0.0251014
16	rs4968014	23523875	233	0.00571917
16	rs6497670	23536366	237	0
16	rs11642434	23540237	233	0.00809211
16	rs7186974	23545478	238	0
16	rs9302412	23555131	225	0
16	rs6497674	23562309	231	0
16	rs2269767	23575689	233	0.0844704
16	rs1610	23582153	232	0
16	rs152454	23583111	236	0
16	rs8046838	23584361	238	0.0237449
16	rs1016586	23588966	236	0.0431524
16	rs459894	23601488	234	0.0166647
16	rs426745	23601535	238	0.0247105
16	rs240745	23605032	234	0.0187676
16	rs380618	23606273	231	0.03916
16	rs240744	23606895	227	0.0387395
16	rs120963	23608070	234	0.000849058
16	rs13330119	23630071	223	0
16	rs420259	23634026	235	0.0131491
16	rs8043812	23662796	238	0.00555244
16	rs16940361	23674142	238	0.0233168
16	rs35585	23677111	234	0.0386868
16	rs26760	23680286	229	0.0366619
16	rs7190264	23685117	238	0.0327532
16	rs35635	23693770	234	0.0388545
16	rs42873	23694732	230	0.00753739
16	rs26766	23699418	218	0.0663691
16	rs2230915	23701458	235	0.0169377
16	rs16972827	23710663	223	0.0151074
16	rs35631	23712903	235	0.10671
16	rs4967959	23721601	238	0.132522
16	rs3809682	23724753	226	0.128427
16	rs17807642	23725721	235	0
16	rs13332138	23732006	238	0
16	rs187406	23737679	234	0
16	rs192188	23739988	237	0
17	rs10438740	7472884	236	0
17	rs4602096	7473457	238	0.0494829
17	rs16956822	7499349	236	0.0139381
17	rs858526	7499382	238	0
17	rs12936934	7500765	238	0
17	rs9898876	7526962	228	0
17	rs1641528	7548320	236	0
17	rs1641525	7549211	228	0
17	rs1050540	7560742	233	0
17	rs1050541	7560835	205	0
17	rs12951053	7577407	237	0.036827
17	rs2909430	7578645	229	0.00307054
17	rs9895829	7578679	235	0
17	rs12602273	7583013	237	0.0117583
17	rs2078486	7583083	238	0.0062127
17	rs3803802	7621464	223	0.00245805
17	rs2543540	7631671	235	0.0986113
17	rs16956936	7633692	236	0.0212332
17	rs839721	7639749	218	0.109017
17	rs307622	7656325	217	0.0661525
17	rs12453814	7665293	238	0.00692097
17	rs7219467	7672395	235	0.11091
17	rs11868946	7673605	237	0.0644561
17	rs2871358	7675473	233	0.0413033
17	rs4791759	7677927	238	0.0832354
17	rs17806045	7682605	229	0
17	rs6503060	7688182	229	0.0183961
17	rs16956950	7690713	235	0.0632567
17	rs1043284	41145527	233	0.0869187
17	rs2271539	41150949	222	0.0109548
17	rs691711	41151743	235	0.0423136
17	rs1567832	41154217	238	0.0164806
17	rs11871636	41154817	231	0
17	rs443759	41165734	231	0.000629765
17	rs10840	41166417	236	0.110659
17	rs9911630	41188342	231	0.00970497
17	rs8176318	41197274	219	0.0812175
17	rs8176198	41230537	231	0.00707262
17	rs4793197	41231902	238	0.0568284
17	rs8067269	41235799	231	0
17	rs799916	41243190	228	0.0180296
17	rs799918	41250027	226	0.0632594
17	rs799923	41251931	230	0.0168163
17	rs8176126	41259049	236	0.0594493
17	rs2037075	41305826	238	0.0578134
17	rs4793213	41307101	229	0.125642
17	rs6503727	41312859	229	0
17	rs8070085	41341984	205	0.0689283
19	rs2074451	1107035	228	0
19	rs2074916	1127720	227	0.0808639
19	rs873289	1175396	233	0.0920277
19	rs9304883	1189540	235	0.0254136
19	rs7252565	1192769	236	0.0797601
19	rs12609287	1271274	222	0.0290469
19	rs4807050	1271529	234	0.0128572
19	rs12488	1272040	233	0.0251314
19	rs1558133	1302965	225	0.0255922
19	rs10423270	1310136	231	0.0849756
22	rs4638900	29033458	229	0.00946564
22	rs5762734	29046240	236	0
22	rs9625524	29052951	237	0.0226756
22	rs4035540	29087041	212	0
22	rs9625533	29088590	226	0.0219221
22	rs17507045	29092181	218	0
22	rs5752773	29105415	237	0.0230975
22	rs2073326	29105527	229	0
22	rs2073327	29105558	234	0
22	rs12165475	29117216	227	0
22	rs738722	29130012	232	0.0151624
22	rs1033667	29130300	235	0.0044996
22	rs2017309	29131426	229	0.00400529
22	rs5762763	29132389	224	0
22	rs5762764	29132990	225	0.000653876
22	rs714191	29145411	235	0.0103551
22	rs5997391	29145539	235	0.0704752
22	rs5752785	29146503	236	0
22	rs5752791	29153547	238	0.108484
22	rs5752792	29153759	238	0.087803
22	rs6005864	29157487	235	0.125496
22	rs5762784	29171298	233	0.171704
22	rs5997401	29171335	236	0.0881566
22	rs5762788	29174770	219	0.106954
22	rs2206061	29175873	238	0.089086
22	rs1222	29185113	238	0.0666289
22	rs2239815	29192670	235	0.140096
22	rs5752811	29225592	237	0.0618408
22	rs6005907	29227971	238	0
22	rs5762829	29228130	238	0.128343
22	rs5762839	29231447	235	0.147035
22	rs6005915	29233262	237	0.128679

## Sheet: TUN-CHB
CHR	SNP	POS	NMISS	FST
10	rs9664653	89525860	233	0.122819
10	rs1819162	89527210	208	0.109313
10	rs17092295	89533078	237	0.191483
10	rs12573160	89540888	206	0.21454
10	rs7068497	89542058	238	0.00218536
10	rs11202557	89552283	235	0.148006
10	rs11816798	89555714	229	0.133506
10	rs12781171	89565700	238	0.117023
10	rs12762731	89579646	235	0.111347
10	rs11202575	89583716	235	0.0876325
10	rs7900225	89583792	238	0.0868912
10	rs11202576	89584284	230	0.111033
10	rs17702687	89585977	235	0
10	rs1903862	89586709	231	0
10	rs10509412	89599354	230	0.119907
10	rs17102281	89602259	233	0.0614197
10	rs10887759	89603424	237	0.0888578
10	rs10788569	89604732	232	0.0075403
10	rs11202586	89612024	234	0.05703
10	rs2299939	89657150	229	0.0305766
10	rs12569998	89674157	234	0.0846903
10	rs1234223	89675590	233	0.00133851
10	rs11202600	89682833	237	0.00580463
10	rs17107001	89686509	238	0
10	rs12572106	89716107	229	0.094311
10	rs701848	89726745	233	0.0579484
10	rs10509532	89737554	238	0.074879
10	rs644205	89745814	232	0.122862
10	rs10887766	89755075	235	0.0902418
10	rs11202614	89755643	235	0.0902418
10	rs10430641	89756206	230	0.076862
10	rs11202615	89757640	230	0.057475
10	rs10509533	89757949	213	0
10	rs10788575	89768584	230	0.099625
10	rs11202627	89769340	221	0.122276
10	rs11202629	89770527	236	0
10	rs2785070	89774578	230	0.0742425
10	rs2673824	89779324	237	0.0347334
10	rs1360950	89780150	234	0.0390275
10	rs2735350	89780384	230	0.0280454
10	rs2785079	89782386	235	0.0340105
10	rs12414916	89787412	215	0.0272846
10	rs41522144	89788480	223	0.0626837
10	rs7908382	89788638	237	0.0585833
10	rs572474	89791654	232	0.0134483
10	rs575957	89791978	236	0.00579004
10	rs2248456	89792371	238	0
10	rs2673822	89793086	232	0.00310736
10	rs11202635	89796186	228	0
10	rs17405354	89799809	233	0.0738949
10	rs2673814	89800871	235	0.0194044
10	rs7907255	89800969	233	0
10	rs2735352	89801554	236	0.082661
10	rs2673813	89801899	236	0.0246834
10	rs2735353	89802409	235	0.133198
10	rs12267986	89806159	237	0
10	rs7094771	89806294	230	0.272018
10	rs559783	89810463	232	0.00330164
10	rs677422	89812909	236	0.00295819
10	rs2785066	89814565	219	0.085218
10	rs618024	89816445	223	0.0546659
10	rs7096511	89819111	215	0.033986
10	rs4405216	89820170	236	0
10	rs1855970	89822721	235	0
10	rs945559	89823147	237	0.156881
10	rs17108216	89824873	238	0
13	rs17692058	32849557	237	0
13	rs17635503	32849959	231	0
13	rs17692070	32854998	220	0.00110264
13	rs10492393	32856197	235	0.1817
13	rs17077381	32856389	233	0
13	rs7981590	32857681	237	0.321283
13	rs206091	32858671	237	0.124504
13	rs2078326	32859674	237	0.131522
13	rs9534076	32864488	233	0.0377431
13	rs206131	32875763	236	0.0116278
13	rs206133	32876413	232	0.0034315
13	rs206136	32877321	238	0
13	rs9590896	32877696	238	0.0101935
13	rs9526061	32877888	220	0.00897185
13	rs206142	32880046	234	0
13	rs206143	32880626	231	0
13	rs9526072	32883583	226	0
13	rs4942417	32887389	234	0
13	rs9534174	32893791	238	0
13	rs11571591	32894738	238	0.00883863
13	rs11571594	32895674	237	0.0167333
13	rs3783265	32900149	237	0.0387818
13	rs1799944	32911463	223	0.0183013
13	rs206079	32920618	236	0
13	rs11571681	32921306	238	0.0305425
13	rs9567578	32921944	238	0.00249194
13	rs206081	32922136	236	0.0010019
13	rs11571686	32922331	234	0.00840711
13	rs4942448	32923690	235	0.0618615
13	rs11571699	32926654	238	0.034667
13	rs9943876	32927894	229	0.0147582
13	rs9943888	32928202	235	0.0623378
13	rs11571725	32938881	237	0.00959537
13	rs11571727	32939085	236	0.0382235
13	rs573014	32945932	233	0
13	rs9534318	32949382	233	0
13	rs9534323	32950257	231	0
13	rs4942485	32953182	235	0.00780665
13	rs4942486	32953388	229	0
13	rs11571809	32965764	236	0.0221607
13	rs3752447	32981142	228	0.0516077
13	rs17077542	32982240	229	0.0448522
13	rs472817	32983250	238	0.0263051
13	rs206321	32990780	227	0.00778481
13	rs206333	32997745	236	0.0553798
13	rs206334	32998328	237	0.130003
13	rs169562	32998362	235	0.321562
13	rs499966	32998610	234	0.0672378
13	rs206335	32999951	233	0.340369
13	rs206336	33000581	237	0.26759
13	rs206337	33001297	211	0.144415
13	rs666483	33009274	237	0.182149
13	rs17077569	33017158	233	0.0970709
13	rs1576710	33032564	224	0.165361
13	rs1081796	33036759	225	0.0356475
13	rs9591001	33042870	235	0.0498857
13	rs798273	33046284	236	0.0524908
13	rs7994868	33050925	236	0.0251014
16	rs4968014	23523875	233	0
16	rs6497670	23536366	237	0.0315335
16	rs11642434	23540237	233	0
16	rs7186974	23545478	238	0.0276784
16	rs9302412	23555131	225	0.0325762
16	rs6497674	23562309	231	0.0548394
16	rs2269767	23575689	233	0.157544
16	rs1610	23582153	232	0.0345255
16	rs152454	23583111	236	0.0506971
16	rs8046838	23584361	238	0.0577226
16	rs1016586	23588966	236	0.0563728
16	rs459894	23601488	234	0
16	rs426745	23601535	238	0
16	rs240745	23605032	234	0
16	rs380618	23606273	231	0
16	rs240744	23606895	227	0.0137408
16	rs120963	23608070	234	0
16	rs13330119	23630071	223	0.0249043
16	rs420259	23634026	235	0
16	rs8043812	23662796	238	0.12436
16	rs16940361	23674142	238	0.0689034
16	rs35585	23677111	234	0.0212864
16	rs26760	23680286	229	0.0179713
16	rs7190264	23685117	238	0.0327532
16	rs35635	23693770	234	0.0214367
16	rs42873	23694732	230	0.0964153
16	rs26766	23699418	218	0
16	rs2230915	23701458	235	0
16	rs16972827	23710663	223	0.034492
16	rs35631	23712903	235	0
16	rs4967959	23721601	238	0.364263
16	rs3809682	23724753	226	0.35966
16	rs17807642	23725721	235	0.0347521
16	rs13332138	23732006	238	0.0480915
16	rs187406	23737679	234	0.240852
16	rs192188	23739988	237	0
17	rs10438740	7472884	236	0.0218504
17	rs4602096	7473457	238	0
17	rs16956822	7499349	236	0.081115
17	rs858526	7499382	238	0.0346713
17	rs12936934	7500765	238	0.0016487
17	rs9898876	7526962	228	0.00246065
17	rs1641528	7548320	236	0.0874463
17	rs1641525	7549211	228	0.0978556
17	rs1050540	7560742	233	0.0715644
17	rs1050541	7560835	205	0
17	rs12951053	7577407	237	0.240031
17	rs2909430	7578645	229	0.109485
17	rs9895829	7578679	235	0.029832
17	rs12602273	7583013	237	0.114854
17	rs2078486	7583083	238	0.100883
17	rs3803802	7621464	223	0.00517878
17	rs2543540	7631671	235	0.317275
17	rs16956936	7633692	236	0.0838211
17	rs839721	7639749	218	0.0389564
17	rs307622	7656325	217	0.19041
17	rs12453814	7665293	238	0.0760372
17	rs7219467	7672395	235	0
17	rs11868946	7673605	237	0.0403994
17	rs2871358	7675473	233	0.175322
17	rs4791759	7677927	238	0.000912937
17	rs17806045	7682605	229	0.0308189
17	rs6503060	7688182	229	0.142384
17	rs16956950	7690713	235	0.264605
17	rs1043284	41145527	233	0.108101
17	rs2271539	41150949	222	0.00761298
17	rs691711	41151743	235	0.0423136
17	rs1567832	41154217	238	0.165094
17	rs11871636	41154817	231	0.0515335
17	rs443759	41165734	231	0.117967
17	rs10840	41166417	236	0.131533
17	rs9911630	41188342	231	0.00750929
17	rs8176318	41197274	219	0.00737699
17	rs8176198	41230537	231	0.00894858
17	rs4793197	41231902	238	0.000243105
17	rs8067269	41235799	231	0.0207284
17	rs799916	41243190	228	0.0016788
17	rs799918	41250027	226	0.0632594
17	rs799923	41251931	230	0.222763
17	rs8176126	41259049	236	2.92765e-05
17	rs2037075	41305826	238	0
17	rs4793213	41307101	229	0.0320373
17	rs6503727	41312859	229	0.0298333
17	rs8070085	41341984	205	0.00257153
19	rs2074451	1107035	228	0
19	rs2074916	1127720	227	0.000541937
19	rs873289	1175396	233	0.0277811
19	rs9304883	1189540	235	0.0254136
19	rs7252565	1192769	236	0.298829
19	rs12609287	1271274	222	0.0392019
19	rs4807050	1271529	234	0.0490032
19	rs12488	1272040	233	0.0466348
19	rs1558133	1302965	225	0.0199965
19	rs10423270	1310136	231	0.106327
22	rs4638900	29033458	229	0.179571
22	rs5762734	29046240	236	0.00354449
22	rs9625524	29052951	237	0.00313236
22	rs4035540	29087041	212	0
22	rs9625533	29088590	226	0
22	rs17507045	29092181	218	0
22	rs5752773	29105415	237	0.0287688
22	rs2073326	29105527	229	0.0490302
22	rs2073327	29105558	234	0.0930582
22	rs12165475	29117216	227	0.0248258
22	rs738722	29130012	232	0
22	rs1033667	29130300	235	0
22	rs2017309	29131426	229	0.0719873
22	rs5762763	29132389	224	0.14822
22	rs5762764	29132990	225	0.101137
22	rs714191	29145411	235	0.0741889
22	rs5997391	29145539	235	0.0278568
22	rs5752785	29146503	236	0.119036
22	rs5752791	29153547	238	0.087356
22	rs5752792	29153759	238	0.167231
22	rs6005864	29157487	235	0.0988938
22	rs5762784	29171298	233	0.191443
22	rs5997401	29171335	236	0.0611163
22	rs5762788	29174770	219	0.128518
22	rs2206061	29175873	238	0.0618512
22	rs1222	29185113	238	0
22	rs2239815	29192670	235	0.15868
22	rs5752811	29225592	237	0
22	rs6005907	29227971	238	0.235641
22	rs5762829	29228130	238	0.0093409
22	rs5762839	29231447	235	0.0170325
22	rs6005915	29233262	237	0.225262

## Sheet: TUN-CEU
CHR	SNP	POS	NMISS	FST
10	rs9664653	89525860	229	0.0127726
10	rs1819162	89527210	204	0
10	rs17092295	89533078	233	0.0238673
10	rs12573160	89540888	202	0.0607095
10	rs7068497	89542058	234	0.0583573
10	rs11202557	89552283	231	0.0247913
10	rs11816798	89555714	225	0.0172284
10	rs12781171	89565700	234	0.0106789
10	rs12762731	89579646	231	0.0082631
10	rs11202575	89583716	231	0
10	rs7900225	89583792	234	0
10	rs11202576	89584284	226	0.0134383
10	rs17702687	89585977	231	0.000429616
10	rs1903862	89586709	227	0.000458746
10	rs10509412	89599354	226	0.0307022
10	rs17102281	89602259	229	0.0209998
10	rs10887759	89603424	233	0
10	rs10788569	89604732	228	0
10	rs11202586	89612024	230	0
10	rs2299939	89657150	224	0.0074636
10	rs12569998	89674157	230	0
10	rs1234223	89675590	229	0
10	rs11202600	89682833	233	0
10	rs17107001	89686509	234	0.0500966
10	rs12572106	89716107	225	0
10	rs701848	89726745	229	0.0163964
10	rs10509532	89737554	234	0
10	rs644205	89745814	228	0.00191087
10	rs10887766	89755075	231	0
10	rs11202614	89755643	231	0
10	rs10430641	89756206	226	0.0194868
10	rs11202615	89757640	226	0.00722037
10	rs10509533	89757949	209	0
10	rs10788575	89768584	226	0
10	rs11202627	89769340	217	0
10	rs11202629	89770527	232	0.000109426
10	rs2785070	89774578	226	0.0137191
10	rs2673824	89779324	233	0
10	rs1360950	89780150	230	0
10	rs2735350	89780384	226	0.0105631
10	rs2785079	89782386	231	0
10	rs12414916	89787412	211	0.0337109
10	rs41522144	89788480	219	0
10	rs7908382	89788638	233	0.0567234
10	rs572474	89791654	228	0.00454553
10	rs575957	89791978	232	0.0129764
10	rs2248456	89792371	234	0.0170468
10	rs2673822	89793086	228	0.00373954
10	rs11202635	89796186	224	0.00126039
10	rs17405354	89799809	229	0
10	rs2673814	89800871	231	0.00598269
10	rs7907255	89800969	229	0.00554799
10	rs2735352	89801554	232	0
10	rs2673813	89801899	232	0.0028995
10	rs2735353	89802409	231	0.0156083
10	rs12267986	89806159	233	0.0377349
10	rs7094771	89806294	226	0.0244563
10	rs559783	89810463	228	0
10	rs677422	89812909	232	0
10	rs2785066	89814565	215	0.0154871
10	rs618024	89816445	219	0.0160583
10	rs7096511	89819111	211	0.0105523
10	rs4405216	89820170	232	0.0443035
10	rs1855970	89822721	231	0.0320803
10	rs945559	89823147	233	0.00544423
10	rs17108216	89824873	234	0.0110648
13	rs17692058	32849557	233	0.0265923
13	rs17635503	32849959	227	0.0216185
13	rs17692070	32854998	216	0.0307685
13	rs10492393	32856197	231	0
13	rs17077381	32856389	229	0.0351546
13	rs7981590	32857681	233	0
13	rs206091	32858671	233	0.0131867
13	rs2078326	32859674	233	0.0102013
13	rs9534076	32864488	229	0.0191128
13	rs206131	32875763	232	0
13	rs206133	32876413	228	0
13	rs206136	32877321	234	0.0242431
13	rs9590896	32877696	234	0
13	rs9526061	32877888	216	0
13	rs206142	32880046	230	0.026468
13	rs206143	32880626	227	0.00268429
13	rs9526072	32883583	222	0.0202404
13	rs4942417	32887389	230	0
13	rs9534174	32893791	234	0.014909
13	rs11571591	32894738	234	0.000885964
13	rs11571594	32895674	233	0
13	rs3783265	32900149	233	0.00164735
13	rs1799944	32911463	219	0.0103976
13	rs206079	32920618	232	0.0110803
13	rs11571681	32921306	234	0.00475796
13	rs9567578	32921944	234	0.00599563
13	rs206081	32922136	232	0
13	rs11571686	32922331	230	0
13	rs4942448	32923690	231	0
13	rs11571699	32926654	234	0.00281353
13	rs9943876	32927894	225	0.00546494
13	rs9943888	32928202	231	0.0227964
13	rs11571725	32938881	233	0.031454
13	rs11571727	32939085	232	0.00182157
13	rs573014	32945932	229	0.00859503
13	rs9534318	32949382	229	0
13	rs9534323	32950257	227	0
13	rs4942485	32953182	231	0.000859584
13	rs4942486	32953388	225	0
13	rs11571809	32965764	232	0.00697211
13	rs3752447	32981142	224	0.0455821
13	rs17077542	32982240	225	0.0438739
13	rs472817	32983250	234	0.103694
13	rs206321	32990780	223	0
13	rs206333	32997745	232	0.0314476
13	rs206334	32998328	233	0.0734052
13	rs169562	32998362	231	0.044864
13	rs499966	32998610	230	0.0117928
13	rs206335	32999951	229	0.0552075
13	rs206336	33000581	233	0.0199427
13	rs206337	33001297	207	0.0835901
13	rs666483	33009274	233	0.117861
13	rs17077569	33017158	229	0.0481003
13	rs1576710	33032564	220	0.102333
13	rs1081796	33036759	221	0.00893418
13	rs9591001	33042870	231	0.0296717
13	rs798273	33046284	232	0
13	rs7994868	33050925	232	0.0244885
16	rs4968014	23523875	229	0.0611873
16	rs6497670	23536366	233	0.0146643
16	rs11642434	23540237	229	0.0665801
16	rs7186974	23545478	234	0.00535196
16	rs9302412	23555131	221	0.0107053
16	rs6497674	23562309	227	0.00245543
16	rs2269767	23575689	229	0.0216759
16	rs1610	23582153	228	0.0143999
16	rs152454	23583111	232	0.00582772
16	rs8046838	23584361	234	0.0627896
16	rs1016586	23588966	232	0.0614515
16	rs459894	23601488	230	0.0142897
16	rs426745	23601535	234	0.0219581
16	rs240745	23605032	230	0.016283
16	rs380618	23606273	227	0.0265055
16	rs240744	23606895	223	0.0150076
16	rs120963	23608070	230	0.0517118
16	rs13330119	23630071	219	0.00277534
16	rs420259	23634026	231	0.042157
16	rs8043812	23662796	234	0
16	rs16940361	23674142	234	0.0313131
16	rs35585	23677111	230	0.045958
16	rs26760	23680286	225	0.0504994
16	rs7190264	23685117	234	0.0313188
16	rs35635	23693770	230	0.0461327
16	rs42873	23694732	226	0.00882405
16	rs26766	23699418	214	0.0363511
16	rs2230915	23701458	231	0.0158795
16	rs16972827	23710663	219	0.00524033
16	rs35631	23712903	231	0.0880074
16	rs4967959	23721601	234	0.0159573
16	rs3809682	23724753	222	0.0164771
16	rs17807642	23725721	231	0
16	rs13332138	23732006	234	0.000743003
16	rs187406	23737679	230	0
16	rs192188	23739988	233	0
17	rs10438740	7472884	232	0
17	rs4602096	7473457	234	0.0092243
17	rs16956822	7499349	232	0
17	rs858526	7499382	234	0
17	rs12936934	7500765	234	0
17	rs9898876	7526962	224	0
17	rs1641528	7548320	232	0
17	rs1641525	7549211	224	0
17	rs1050540	7560742	229	0.018091
17	rs1050541	7560835	201	0.0199605
17	rs12951053	7577407	233	0.00986466
17	rs2909430	7578645	225	0.0138462
17	rs9895829	7578679	231	0
17	rs12602273	7583013	233	0
17	rs2078486	7583083	234	0
17	rs3803802	7621464	219	0
17	rs2543540	7631671	231	0.0266544
17	rs16956936	7633692	232	0
17	rs839721	7639749	214	0
17	rs307622	7656325	213	0.0215161
17	rs12453814	7665293	234	0
17	rs7219467	7672395	231	0.0994994
17	rs11868946	7673605	233	0.0725984
17	rs2871358	7675473	229	0.0284111
17	rs4791759	7677927	234	0.0855611
17	rs17806045	7682605	225	0.0555541
17	rs6503060	7688182	225	0.0574051
17	rs16956950	7690713	231	0
17	rs1043284	41145527	229	0
17	rs2271539	41150949	218	0.0482693
17	rs691711	41151743	231	0.0414219
17	rs1567832	41154217	234	0.0193939
17	rs11871636	41154817	227	0.0165159
17	rs443759	41165734	227	0.00314503
17	rs10840	41166417	232	0
17	rs9911630	41188342	227	0.00348201
17	rs8176318	41197274	215	0.0106607
17	rs8176198	41230537	227	0.00470589
17	rs4793197	41231902	234	0.0023659
17	rs8067269	41235799	227	0.041299
17	rs799916	41243190	224	0
17	rs799918	41250027	222	0.0505552
17	rs799923	41251931	226	0
17	rs8176126	41259049	232	0.00212002
17	rs2037075	41305826	234	0.000494782
17	rs4793213	41307101	225	0
17	rs6503727	41312859	225	0.0228374
17	rs8070085	41341984	201	0.00535223
19	rs2074451	1107035	224	0.00767608
19	rs2074916	1127720	223	0.0284301
19	rs873289	1175396	229	0.0230238
19	rs9304883	1189540	231	0.0247933
19	rs7252565	1192769	232	0.0368159
19	rs12609287	1271274	218	0.0556269
19	rs4807050	1271529	230	0.0675783
19	rs12488	1272040	229	0.0470443
19	rs1558133	1302965	221	0.0546302
19	rs10423270	1310136	227	0.0165108
22	rs4638900	29033458	225	0
22	rs5762734	29046240	232	0.0432017
22	rs9625524	29052951	233	0.0575479
22	rs4035540	29087041	208	0.0122967
22	rs9625533	29088590	222	0
22	rs17507045	29092181	214	0.0340335
22	rs5752773	29105415	233	0
22	rs2073326	29105527	225	0
22	rs2073327	29105558	230	0.00121237
22	rs12165475	29117216	223	0
22	rs738722	29130012	228	0
22	rs1033667	29130300	231	0.00216078
22	rs2017309	29131426	225	0.0326347
22	rs5762763	29132389	220	0
22	rs5762764	29132990	221	0
22	rs714191	29145411	231	0.0408797
22	rs5997391	29145539	231	0
22	rs5752785	29146503	232	0.0154858
22	rs5752791	29153547	234	0.00794707
22	rs5752792	29153759	234	0.00399422
22	rs6005864	29157487	231	0.00528134
22	rs5762784	29171298	229	0
22	rs5997401	29171335	232	0.00622036
22	rs5762788	29174770	215	0
22	rs2206061	29175873	234	0.00647056
22	rs1222	29185113	234	0
22	rs2239815	29192670	231	0
22	rs5752811	29225592	233	0
22	rs6005907	29227971	234	0
22	rs5762829	29228130	234	0
22	rs5762839	29231447	231	0
22	rs6005915	29233262	233	0
