# Supplementary material for: Health influenced by genetics: A first comprehensive analysis of breast cancer high and moderate penetrance susceptibility genes in the Tunisian population
Source: PLoS One. 2022 Mar 25;17(3):e0265638. doi: 10.1371/journal.pone.0265638 (PMC8956157; doi:10.1371/journal.pone.0265638)
Supplement: S1 Table — (XLSX) [file pone.0265638.s002.xlsx]

## Sheet: S1
S1 Table. Aligned haplotypes with frequency >1% used for haplotype network construction.
Haplotypes	Polymorphic sites	Count	Populations
BRCA1
Hap_1	CACAGCGTGCCAGGGAGTT	511	CEU CHB GIH JPT LWK MXL TSI TUN
Hap_2	. G. . AA. C. . . TA. . . TC.	252	CEU CHB GIH JPT LWK MXL TSI TUN YRI
Hap_3	TG. . A. . . A. . . . . . . . . .	3	CEU
Hap_4	TG. . A. . . A. . TA. . . T. .	46	CEU MXL TSI TUN
Hap_5	. . . . . . . . . . . . . . A. . . .	165	CEU GIH MXL TSI TUN
Hap_6	. . . . . . . . . . . TA. . . TC.	106	CEU CHB GIH JPT MXL TSI TUN
Hap_7	. G. . . . . . . . . TA. . . TC.	107	CEU CHB GIH JPT MXL
Hap_8	. G. . AA. C. . . . . . A. . . .	10	CEU TSI
Hap_9	. G. . . . . . . . . . A. . . . . .	34	CHB JPT LWK TSI TUN YRI
Hap_10	. G. . AA. . . . . . . . . . . . .	32	CHB JPT MXL
Hap_11	. . . . . . . . . . . . A. . . . . .	29	CHB JPT MXL
Hap_12	. . . . . . . . . . . . . . . . . . C	49	CHB JPT
Hap_13	TG. . A. . C. . . TA. . . . . .	18	LWK YRI
Hap_14	. G. . A. . . . . . TA. . . . . .	12	LWK
Hap_15	. G. . AA. C. . . TA. . . . . .	7	LWK
Hap_16	. G. . . . . . . . . TAC. . . . .	30	LWK YRI
Hap_17	. G. GA. . . . . . TA. . . . . .	24	LWK TUN YRI
Hap_18	. G. GAAAC. . . TAC. . . . .	15	LWK YRI
Hap_19	. G. GAAAC. . . TA. . . . . .	7	LWK
Hap_20	. G. GAAAC. A. TA. . . . . .	20	LWK YRI
Hap_21	TG. . A. . . A. . TAC. . . . .	67	LWK TUN YRI
Hap_22	. GTGAA. C. . . TAC. . . . .	17	LWK YRI
Hap_23	. . . . A. . . . . . TA. . . . . .	18	LWK YRI
Hap_24	. . . . . . . . . . . . A. . T. . .	10	LWK YRI
Hap_25	TG. . A. . . A. . . A. . T. . .	51	LWK TUN YRI
Hap_26	. G. . A. . C. . . TA. . . . . .	5	LWK
Hap_27	. G. . A. . . . . . . A. . . . . .	5	YRI
Hap_28	. . . . A. . . . . TTAC. . . . .	4	YRI
Hap_29	. . . . . . . . . . . TAC. . . . .	4	YRI
BRCA2
Hap_1	AGCGCCACGAGGAACCTAACACACTATAAACCATGCCCAGACGTGTT	7	TUN
Hap_2	. . . . . . . . . . . . . . . . . . . . . . . . . . . . . . . . . . . . A. G. GT. A. A.	14	TUN CEU TSI
Hap_3	. . . . . . . . . . . . . G. . . . . . C. G. . GCG. . . T. . A. A. G. GT. A. A.	14	TUN CEU TSI
Hap_4	. . T. . G. . A. . A. . . . . . . T. . G. . . C. . . . . . . A. A. . . . . TA. A.	5	TUN
Hap_5	. . T. . G. . AC. . CG. . . . . . . TGT. . CGG. . . . . . . A. . TGT. AA. .	14	TUN CEU
Hap_6	. . T. . G. TA. A. . . . . . . . T. . G. . . C. . . . . . . A. . . . . . . . . . . .	5	TUN
Hap_7	. . . A. G. . A. A. . G. . . . . . . . G. . GCG. . . T. . A. A. G. GT. A. A.	8	CEU TSI
Hap_8	. . . A. G. . AC. . CG. . . . . . . TGT. . CG. . . . . . . . A. . TGT. AA. .	13	CEU MXL TSI
Hap_9	. . . A. G. TA. A. . . . . . . . T. . G. . . C. . . . . . . A. A. G. GT. A. A.	11	CEU GIH
Hap_10	. . . A. G. TA. A. . . . . . . . T. . G. . . C. . . . . . . A. A. . TGT. AA. .	16	CEU TSI
Hap_11	. . . A. G. TA. A. . . . . . . . T. . G. . . C. . . . . . . A. . . . . . . . A. . .	3	CEU
Hap_12	. . . . . G. . A. A. . G. . . . . . . . G. . GCG. . . T. . A. A. G. GT. A. A.	3	CEU
Hap_13	. . . . . . . . . . . . . . . . . . . . . . . . . . . . . . . . . . . . A. . TGT. AA. .	8	CEU TSI
Hap_14	. . . . . . . TA. A. . . . . . . . T. . G. . . C. . . . . . . A. A. G. GT. A. A.	5	CEU
Hap_15	. . . . . . G. . . . . . . . . . . . . . . GT. . CG. . . . . . . . A. G. GT. A. . .	4	CEU
Hap_16	. . T. . G. . A. A. . G. . . . . . C. G. . GCG. . . . . . . . A. G. GT. A. A.	3	CEU
Hap_17	. . T. . G. . . . . . . . . . . . . . . . G. . . . . . . . . . . . . A. G. GT. A. A.	16	CEU JPT
Hap_18	. . T. . . G. . . . . . . . . . . . . . . GT. . CG. . . . . . . . A. . TGT. AA. .	6	CEU
Hap_19	G. . . . G. . A. . A. G. . . . . . . . G. . . . . . . . . . . . . . . . . . . . . . . .	3	CEU
Hap_20	G. . . . G. . . . . . . . . . . . . . . . G. . . C. . . . . . . A. . . . . . . . . . . .	6	CEU
Hap_21	G. . . . G. . . . . . . . . . . . . . . . G. . . . . . . . . . . . . A. G. GT. A. A.	5	CHB
Hap_22	G. . . . G. . AC. . CG. . . . . . . TGT. . CGG. . . . . . . A. . TGT. AA. .	5	CHB
Hap_23	G. . . . G. . AC. . CG. . C. G. . . GT. . CG. . TT. . A. A. G. GT. A. A.	4	CHB
Hap_24	. . T. . G. . . . . . . . . . . . . . . . G. . . . . . . . . . . . . A. G. GT. A. . .	4	CHB
Hap_25	. . T. . G. . . . . . . . . . . . . . . . G. . . . . . . . . . . . . . . . . . . . . . . .	18	CHB GIH JPT
Hap_26	. . T. . G. . A. . A. G. . C. G. . . GT. . CG. . T. . . A. A. G. GT. A. A.	11	CHB GIH MXL
Hap_27	. . T. . G. . A. . A. G. . C. G. . . GT. . CG. . T. . . A. . . . . . . . . . . .	13	CHB GIH TSI
Hap_28	. . T. . G. . A. A. . G. . . . . . . . G. . GCG. . . T. . A. A. G. GT. A. . .	22	CHB JPT
Hap_29	. . T. . G. . A. A. . G. . . . . . . . G. . GCG. . . T. . A. A. G. GT. A. A.	26	CHB GIH JPT MXL
Hap_30	. . T. . G. TA. A. . . . . . . . T. . G. . . C. . . . . . . A. A. G. GT. A. A.	10	CHB JPT
Hap_31	. AT. . G. . A. A. . G. . . . . . . . G. . GCG. . . T. . A. A. G. GT. A. . .	5	CHB
Hap_32	. AT. . G. TA. A. . . . . . . . T. . G. . . C. . . . . . . A. . . . . . . . . . . .	4	CHB
Hap_33	. . T. . G. . . . . . . . . . . . . . . . G. . . C. . . . . . . A. A. G. GT. A. A.	7	GIH
Hap_34	. . T. . G. . A. A. . . . . . . . . . . G. . . . . . . . . . . . . A. G. GT. A. A.	4	GIH
Hap_35	. . . . . . . . . . . . . G. . . . . . . . G. . . . . . . . . . . . . A. . TGT. AA. .	4	GIH
Hap_36	. . . A. G. . . . . . . . . . . . . . . . G. . . C. . . . . . . A. . . . . . . . . . . .	4	GIH
Hap_37	. . . A. G. . A. A. . G. . . . . . C. G. . GCG. . . T. . A. A. G. GT. A. A.	4	GIH
Hap_38	. . . A. G. . A. . A. G. . C. G. . . GT. . CG. . T. . . A. AT. . . . . . . . .	4	GIH
Hap_39	. . . A. G. . A. . A. G. . C. G. . . GT. . CG. . T. . . A. . . . . . . . . . . .	7	GIH
Hap_40	G. . . . G. . . . . . . . . . . . . . . . G. . . . . . . . . . . . . . . . . . . . . . . .	4	GIH
Hap_41	. . T. . G. . . . . . . G. . . . . . . . G. . GCG. . . T. . A. A. G. GT. A. . .	4	JPT
Hap_42	. . T. . G. . A. A. . G. . . . . . . . G. . GCG. . . T. . A. . . . . . . . . . . .	12	JPT
Hap_43	. AT. . G. . AC. . C. . . . . . . . . G. . . C. . . . . . . A. A. . TGT. AA. .	4	JPT
Hap_44	. AT. . G. TA. A. . . . . . . . T. . G. . . C. . . . . . . A. A. G. GT. A. . .	4	JPT
Hap_45	. AT. . . . . A. A. . G. . . . . . C. G. . GCG. . . T. . A. A. G. GT. A. A.	9	JPT
Hap_46	G. . . . G. . A. . A. G. . C. G. . . GT. . CG. . T. . . A. A. G. GT. A. A.	4	JPT
Hap_47	G. . . . G. . A. A. . G. . . . . . . . G. . GCG. . . T. . A. A. G. GT. A. A.	4	JPT
Hap_48	. . . ATG. . . . . . . G. . . G. . . TGT. . CG. . . . . CA. AT. . . . . . . . .	5	LWK
Hap_49	. . . ATG. TA. A. . G. . . G. . . TG. . . CG. . . T. . A. A. . TGT. A. A.	3	LWK
Hap_50	. . . . . G. TA. A. . . . . . . . T. . G. . . C. . . . . . . . . A. . . G. . A. . A	9	LWK YRI
Hap_51	. . . . . . . . A. . . . . T. . . . T. . G. . . C. . . . . . CATA. . . . . TA. A.	16	LWK YRI
Hap_52	. . T. . G. . . . . . . . . G. . . . . . G. . . C. . . . . C. A. A. . . G. . A. . A	4	LWK
Hap_53	. . T. . G. . . . . . . . . G. . . . . . G. . . C. . . . . . CATA. . . G. . A. . A	3	LWK
Hap_54	. . T. . G. TA. A. . G. . . G. . . TGT. . CG. . . . . CATA. . . . . . A. . .	7	LWK
Hap_55	G. . . . G. . A. . . . G. . . . . . . . G. . GCG. . . . . . . . A. . . G. . A. . A	4	LWK
Hap_56	G. . . . G. . A. . . . G. . . . . . . . G. A. C. . . . . . . A. A. . . G. . A. A.	5	LWK
Hap_57	G. . . . G. . AC. . CG. . . G. . . TGT. . CG. . . . C. A. A. . . G. . A. . A	17	LWK MXL YRI
Hap_58	G. . . . G. . . . . . . . . . . . . . . . G. . . C. . . . T. . A. AT. . . . . . . . .	5	LWK
Hap_59	G. . . . G. TA. A. . . . . . . . T. . G. . . C. . . . . . . A. AT. . . . . . . . .	4	LWK
Hap_60	. . T. . G. TA. A. . . . . . . . T. . G. . . C. . . . . . . A. A. . TGT. AA. .	7	MXL TSI
Hap_61	. . T. . G. TA. A. . . . . . . . T. . G. . . C. . . . . . . A. A. G. GT. A. . .	2	MXL
Hap_62	. . T. . G. TA. A. . G. . . . . . . TGT. . CGG. . . . . . . A. G. GT. A. A.	2	MXL
Hap_63	. . T. . G. . A. A. . G. . . . . . . TGT. . CGG. . . . . . . . . . . . . . . . . .	3	MXL
Hap_64	. . T. . G. . A. A. . G. . . . . . . TGT. . CGG. . . . . . . A. . TGT. AA. .	8	MXL TSI
Hap_65	. . T. . G. . A. A. . G. . . . . . . TGT. . CGG. . . . . . . A. G. GT. A. A.	3	MXL
Hap_66	. . T. . G. . AC. . CG. . . . . . . TGT. . CGG. . . . . . . . . . . . . . . . . .	4	MXL
Hap_67	. . T. . G. . . . . . . G. . . . . . . . G. . . . . . . . . . . . . . . . . . . . . . . .	3	MXL
Hap_68	. . . . . G. . A. A. . G. . . . . . . . G. . GCG. . . T. . A. A. . TGT. AA. .	2	MXL
Hap_69	. . . . . . . . A. A. . G. . . . . . C. G. . GCG. . . . . . . . A. G. GT. A. A.	2	MXL
Hap_70	. . . A. G. . A. A. . G. . . . . . . TGT. . CGG. . . . . . . A. G. GT. A. A.	2	MXL
Hap_71	. . . A. G. . A. A. . G. . . . . . . . G. . GCG. . . T. . A. A. . TGT. AA. .	7	MXL TSI
Hap_72	. . . A. G. . A. A. . G. . C. G. . . GT. . CG. . T. . . A. . . . . . . . . . . .	2	MXL
Hap_73	. . . A. G. . AC. . C. . . . . . . . . G. . . . . . . . . . . . . . . . . . . . . . . .	10	MXL
Hap_74	. . . A. G. . AC. . C. . . . . . . . . G. . . . . . . . . . . . . A. G. GT. A. . .	3	MXL
Hap_75	. . . A. G. . AC. . C. . . . . . . . . G. . . . . . . . T. . A. . . . . . . . . . . .	2	MXL
Hap_76	. AT. . . . . . . . . . . . . . . . . . . G. . . . . . . . . . . . . . . . . . . . . . . .	4	MXL
Hap_77	. AT. . . . . . . . . . . . . . . . . . . G. . . . . . . . . . . . . A. G. GT. AA. .	2	MXL
Hap_78	G. . . . G. . A. A. . G. . . . . . . TGT. . CGG. . . . . . . . . . . . . . . . . .	2	MXL
Hap_79	G. . . . G. . A. . A. G. . C. G. . . GT. . CG. . T. . . A. . . . . . . . . . . .	2	MXL
Hap_80	. . . A. G. . AC. . CG. . . . . . . TGT. . CGG. . . . . . . A. . TGT. AA. .	4	TSI
Hap_81	. . . . . . . . AC. . CG. . . . . . . TGT. . CG. . . . . . . . A. . TGT. AA. .	4	TSI
Hap_82	. . T. . G. . . . . . . G. . . . . . . . G. . . . . . . . . . . . . A. G. GT. A. A.	5	TSI
Hap_83	. . . . . G. . A. . . . . . G. . . . . . G. . . C. . . . . C. A. A. . . G. . A. . A	4	YRI
Hap_84	. . . A. G. . A. . . . G. . . . . . . TGT. . CG. . . . . CA. A. . . G. . A. A.	8	YRI
Hap_85	. . . ATG. . A. . . . G. . . . . . . . G. . GCG. . . T. . A. A. . . . . . . . . .	4	YRI
Hap_86	. . T. . G. TA. A. . . . . . . . . . . G. . . . . . T. . . . . . A. . . G. . A. . A	6	YRI
Hap_87	G. . . . G. . A. . A. . . . . . . T. . G. . . C. . . . . . . A. A. G. GT. A. . .	5	YRI
