# Supplementary material for: Health influenced by genetics: A first comprehensive analysis of breast cancer high and moderate penetrance susceptibility genes in the Tunisian population
Source: PLoS One. 2022 Mar 25;17(3):e0265638. doi: 10.1371/journal.pone.0265638 (PMC8956157; doi:10.1371/journal.pone.0265638)
Supplement: S2 Table — (XLSX) [file pone.0265638.s003.xlsx]

## Sheet: S2
S2 Table. Allele frequencies of the investigated SNPs in the Tunisian population.
Gene	rs ID	HWpval	%Geno	MAF	Alleles
BRCA1	rs692237	1.0	100.0	0.015	C:T
	rs491519	1.0	100.0	0.019	A:G
	rs1043284	0.7943	96.3	0.123	C:T
	rs2271539	0.8909	88.1	0.496	A:G
	rs691954	1.0	91.1	0.012	C:T
	rs691711	0.0778	97.8	0.053	A:G
	rs1567832	0.7179	100.0	0.419	G:A
	rs11871636	0.0528	94.8	0.281	C:A
	rs7214045	1.0	100.0	0.007	G:A
	rs443759	0.8569	94.8	0.238	T:C
	rs10840	0.287	98.5	0.15	G:A
	rs9911630	0.8788	94.8	0.426	A:G
	rs8176318	0.0823	85.9	0.276	C:A
	rs8176225	0.0223	100.0	0.011	C:A
	rs8176213	1.0	100.0	0.007	C:T
	rs8176198	0.7161	94.8	0.43	A:T
	rs4793197	0.9413	100.0	0.304	G:A
	rs8067269	1.0	94.8	0.484	A:G
	rs799916	1.0	92.6	0.404	T:G
	rs799918	0.9768	91.1	0.073	G:C
	rs799923	0.9728	94.1	0.244	G:A
	rs8176126	0.9023	98.5	0.305	C:T
	rs8065872	1.0	91.9	0.016	A:T
	rs2037075	0.5312	100.0	0.311	G:T
	rs4793213	0.1147	93.3	0.226	T:C
	rs6503727	0.8369	93.3	0.48	C:T
	rs8070085	0.0242	75.6	0.294	A:G
	rs17139350	0.0074	100.0	0.007	T:C
BRCA2	rs17692058	0.0628	99.3	0.179	T:A
	rs17635503	0.0126	94.8	0.164	G:C
	rs17692070	0.0157	86.7	0.192	A:G
	rs10492393	0.1128	97.8	0.023	G:A
	rs17077381	0.001	96.3	0.2	A:G
	rs7981590	0.5874	99.3	0.265	C:T
	rs206091	0.6383	99.3	0.239	G:A
	rs9590882	1.0	100.0	0.011	C:T
	rs2078326	1.0	99.3	0.246	A:C
	rs9534076	0.5627	96.3	0.254	G:C
	rs17514707	0.075	98.5	0.019	A:G
	rs206131	0.2213	98.5	0.248	C:T
	rs206133	0.327	95.6	0.225	T:C
	rs206136	0.1996	100.0	0.304	A:G
	rs9590896	0.2433	100.0	0.244	G:A
	rs9526061	0.0028	86.7	0.12	A:C
	rs206142	0.2727	97.0	0.29	G:A
	rs206143	0.5207	94.8	0.449	G:A
	rs9526072	0.0969	91.1	0.114	G:A
	rs4942417	0.1685	97.0	0.141	A:C
	rs9534174	0.449	100.0	0.478	G:A
	rs11571591	1.0	100.0	0.063	G:A
	rs7981512	1.0	99.3	0.015	C:T
	rs206123	1.0	99.3	0.022	C:G
	rs11571594	0.6786	99.3	0.056	C:T
	rs3783265	1.0	99.3	0.052	T:C
	rs11571644	1.0	93.3	0.012	A:G
	rs1799944	0.0014	88.9	0.071	A:G
	rs206079	0.8097	98.5	0.477	G:A
	rs11571681	0.7522	100.0	0.059	G:A
	rs9567578	1.0	100.0	0.296	A:G
	rs206081	1.0	98.5	0.263	C:T
	rs11571686	0.9128	97.0	0.076	A:C
	rs4942448	0.2344	97.8	0.167	C:T
	rs11571699	0.6743	100.0	0.056	T:G
	rs11571700	0.1135	95.6	0.136	G:A
	rs9943876	0.0718	93.3	0.262	C:T
	rs9943888	0.4125	97.8	0.197	A:G
	rs11571712	0.0223	100.0	0.011	T:A
	rs11571725	1.0	99.3	0.269	A:G
	rs11571727	1.0	98.5	0.053	C:T
	rs573014	0.8148	96.3	0.181	C:T
	rs9534318	0.3565	96.3	0.496	T:C
	rs9534323	0.2706	94.8	0.488	A:G
	rs4942485	0.0877	97.8	0.083	A:G
	rs4942486	0.8239	93.3	0.496	C:T
	rs4987047	1.0	95.6	0.008	A:T
	rs11571809	0.1672	98.5	0.064	C:T
	rs3752447	0.566	92.6	0.228	C:T
	rs206318	0.2024	100.0	0.03	A:C
	rs17077542	0.0053	93.3	0.056	T:C
	rs472817	0.6658	100.0	0.363	A:G
	rs17077554	0.0421	95.6	0.047	C:T
	rs206321	0.0611	91.9	0.234	A:C
	rs17077557	0.0152	89.6	0.066	C:T
	rs206333	0.0246	98.5	0.323	G:A
	rs206334	0.1334	99.3	0.418	C:T
	rs169562	0.8964	97.8	0.288	A:G
	rs499966	0.2887	97.0	0.252	G:T
	rs206335	0.9791	96.3	0.273	G:C
	rs206336	0.9541	99.3	0.332	G:C
	rs206337	0.0701	80.0	0.431	G:A
	rs666483	0.0544	99.3	0.474	T:C
	rs17077569	0.9693	96.3	0.112	G:T
	rs1576710	0.1828	89.6	0.455	A:G
	rs1081796	0.0044	90.4	0.275	A:T
	rs9591001	0.2626	97.8	0.235	G:A
	rs798273	0.6943	98.5	0.383	T:A
	rs7994868	0.261	98.5	0.034	T:A
PTEN	rs9664653	0.6303	96.3	0.365	C:T
	rs1819162	0.001	77.8	0.286	C:A
	rs17092295	0.4539	99.3	0.045	C:T
	rs12573160	0.001	76.3	0.456	G:A
	rs12256014	1.0	97.8	0.027	G:A
	rs7068497	0.657	100.0	0.474	G:A
	rs11202557	0.1313	97.8	0.394	T:C
	rs11816798	0.3026	93.3	0.377	T:C
	rs12781171	0.9389	100.0	0.359	T:C
	rs17098687	1.0	99.3	0.011	G:C
	rs12762731	0.9243	97.8	0.352	A:G
	rs11202575	0.6451	97.8	0.125	T:A
	rs7900225	0.6932	100.0	0.126	G:C
	rs11202576	0.753	94.1	0.102	A:G
	rs1871057	0.0408	97.0	0.046	C:T
	rs17702687	0.8339	97.8	0.371	C:T
	rs1903862	0.6297	94.8	0.398	C:T
	rs10509412	0.4287	94.1	0.291	A:C
	rs17102281	1.0	96.3	0.085	A:G
	rs10887759	0.8985	99.3	0.16	G:A
	rs10788569	0.3004	95.6	0.306	T:C
	rs12411436	0.5228	100.0	0.048	C:T
	rs11202586	0.8571	97.0	0.214	T:C
	rs7901097	1.0	99.3	0.019	C:T
	rs2299939	0.6254	93.3	0.127	C:A
	rs12569998	0.42	97.0	0.16	T:G
	rs1234223	0.8715	96.3	0.119	G:C
	rs11202600	1.0	99.3	0.052	G:C
	rs17107001	0.1628	100.0	0.063	G:T
	rs12357281	1.0	100.0	0.044	G:C
	rs12572106	0.672	93.3	0.155	T:C
	rs9783238	1.0	98.5	0.026	A:G
	rs701848	0.3024	96.3	0.254	T:C
	rs17346680	1.0	94.8	0.012	G:A
	rs10509532	0.7417	100.0	0.174	C:T
	rs563616	1.0	98.5	0.038	G:A
	rs644205	0.1569	95.6	0.283	G:A
	rs10887766	1.0	97.8	0.174	G:T
	rs11202614	1.0	97.8	0.174	C:T
	rs10430641	0.3412	94.1	0.244	C:A
	rs7099449	0.0663	78.5	0.09	A:G
	rs11202615	1.0	94.1	0.268	A:T
	rs10509533	0.0572	81.5	0.055	G:T
	rs10788575	1.0	94.1	0.161	G:A
	rs11202627	0.967	87.4	0.148	C:T
	rs11202629	0.6054	98.5	0.053	A:T
	rs2785070	0.4918	94.1	0.307	T:C
	rs574452	0.6176	96.3	0.054	A:T
	rs2673824	0.908	99.3	0.243	T:C
	rs1360950	0.9744	97.0	0.256	G:A
	rs2735350	0.3327	94.1	0.425	G:C
	rs2785079	0.6796	97.8	0.152	G:A
	rs1414891	1.0	96.3	0.015	A:G
	rs6586114	0.2198	91.9	0.032	C:T
	rs12414916	0.0454	83.0	0.174	T:A
	rs41522144	0.038	88.9	0.125	C:T
	rs7908382	1.0	99.3	0.369	T:C
	rs41418344	0.0078	97.0	0.057	C:T
	rs624084	1.0	100.0	0.044	C:T
	rs572474	0.1516	95.6	0.093	A:G
	rs575957	0.3614	98.5	0.079	C:T
	rs2248456	0.9461	100.0	0.411	G:A
	rs2673822	0.8451	95.6	0.45	G:C
	rs11202635	0.9243	92.6	0.244	C:T
	rs17405354	0.9059	96.3	0.138	G:T
	rs2673814	1.0	97.8	0.447	C:T
	rs7907255	0.5177	96.3	0.231	T:A
	rs2735352	0.6238	98.5	0.361	T:C
	rs2673813	0.9021	98.5	0.459	G:T
	rs2735353	0.3371	97.8	0.174	G:A
	rs638846	0.6829	98.5	0.056	C:G
	rs12267986	0.5263	99.3	0.049	C:G
	rs7094771	0.7754	94.1	0.181	C:T
	rs559783	0.6776	95.6	0.349	A:G
	rs677422	0.6125	98.5	0.357	T:A
	rs2785066	0.4577	85.9	0.293	G:A
	rs618024	0.1352	88.9	0.292	T:G
	rs7096511	1.0	83.0	0.098	G:A
	rs4405216	0.2078	98.5	0.068	T:C
	rs1855970	0.2106	97.8	0.068	T:G
	rs945559	0.3663	99.3	0.489	A:G
	rs17108216	0.0545	100.0	0.048	G:A
	rs12263614	0.0466	95.6	0.016	A:C
STK11	rs2074451	0.6357	92.6	0.432	G:T
	rs10427097	0.0838	88.1	0.021	C:T
	rs2074916	0.0012	91.9	0.109	G:A
	rs873289	0.8411	96.3	0.373	A:G
	rs9304883	0.2629	97.8	0.034	C:G
	rs7252565	0.3882	98.5	0.135	A:G
	rs12609287	0.9064	88.1	0.113	T:C
	rs4807050	1.0	97.0	0.118	T:C
	rs12488	1.0	96.3	0.115	C:T
	rs1558133	0.0468	90.4	0.049	T:C
	rs10423270	0.5327	94.8	0.121	T:G
TP53	rs10438740	0.5035	98.5	0.372	A:G
	rs4602096	0.2553	100.0	0.296	A:C
	rs16956822	0.3874	98.5	0.041	G:A
	rs858526	0.9748	100.0	0.352	G:A
	rs12936934	0.1978	100.0	0.196	C:T
	rs16956829	1.0	100.0	0.019	G:C
	rs9898876	0.0722	92.6	0.188	G:T
	rs34780532	0.6717	87.4	0.059	G:A
	rs1641528	0.7472	98.5	0.154	G:A
	rs1641525	0.4578	92.6	0.144	T:C
	rs1050540	1.0	96.3	0.215	C:T
	rs1050541	0.0875	75.6	0.402	T:G
	rs12951053	0.7569	99.3	0.06	A:C
	rs2909430	0.0689	93.3	0.187	T:C
	rs9895829	1.0	97.8	0.034	A:G
	rs12602273	1.0	99.3	0.101	C:G
	rs2078486	1.0	100.0	0.111	G:A
	rs3803802	0.188	88.9	0.483	A:C
	rs2543540	1.0	97.8	0.356	G:A
	rs16956936	1.0	98.5	0.098	C:T
	rs839721	0.0081	85.2	0.404	A:G
	rs307622	0.0047	84.4	0.215	A:G
	rs12453814	1.0	100.0	0.019	A:G
	rs7219467	0.8403	97.8	0.231	A:G
	rs11868946	0.008	99.3	0.101	A:G
	rs2871358	0.1569	96.3	0.196	A:C
	rs4791759	0.1649	100.0	0.215	G:A
	rs17806045	0.0622	93.3	0.052	C:T
	rs6503060	0.754	93.3	0.159	A:G
	rs16956950	0.1565	97.8	0.292	G:C
ATM	rs609557	0.4516	95.6	0.38	T:G
	rs228606	0.0735	98.5	0.455	G:T
	rs10160256	0.0445	100.0	0.015	C:T
	rs183460	0.1902	97.0	0.382	C:A
	rs4987876	0.3848	94.8	0.082	G:T
	rs228591	0.4678	98.5	0.365	G:A
	rs12287161	0.2573	100.0	0.033	G:A
	rs11212570	0.0132	88.1	0.038	G:A
	rs1800056	1.0	99.3	0.015	T:C
	rs3218673	1.0	100.0	0.004	C:T
	rs618499	0.2496	90.4	0.336	G:A
	rs624366	0.0774	94.1	0.386	C:G
	rs645485	0.088	80.7	0.431	G:A
	rs4988023	0.8715	97.8	0.106	A:C
	rs4988048	1.0	94.1	0.004	C:T
	rs4988068	0.0774	95.6	0.019	A:C
	rs673281	0.3062	100.0	0.311	A:G
	rs227073	0.2911	95.6	0.391	C:G
	rs227075	0.0561	91.1	0.358	C:T
	rs373759	0.0715	97.0	0.359	C:T
	rs17107969	2.0E-4	94.8	0.035	A:G
	rs419716	0.1576	98.5	0.376	C:A
	rs227041	0.5081	96.3	0.381	A:C
	rs664143	0.1318	99.3	0.321	G:A
	rs652541	0.212	99.3	0.317	G:A
	rs7925162	1.0	99.3	0.019	G:A
	rs3092993	0.619	91.9	0.097	C:A
	rs573890	6.0E-4	83.0	0.379	G:C
	rs227077	0.4384	99.3	0.362	T:C
	rs7949145	0.051	87.4	0.017	T:C
	rs7931930	0.7879	77.8	0.457	T:G
	rs4357655	0.0408	97.0	0.046	T:G
	rs10890833	1.0	100.0	0.011	C:A
	rs11212617	0.2604	95.6	0.38	A:C
BRIP1	rs9303446	1.0	100.0	0.463	T:C
	rs9893569	1.0	98.5	0.011	T:A
	rs10515203	0.3811	90.4	0.184	A:G
	rs7225708	1.0	93.3	0.464	G:C
	rs2188729	0.82	98.5	0.485	G:A
	rs7219527	0.1299	99.3	0.235	C:T
	rs10445324	1.0	94.1	0.181	G:A
	rs1072387	0.6142	97.8	0.477	C:G
	rs9910891	0.0818	90.4	0.02	C:T
	rs11650471	0.3184	100.0	0.189	C:T
	rs16945495	0.0067	92.6	0.032	C:A
	rs4968582	0.571	94.8	0.148	A:G
	rs1974491	0.4362	88.9	0.208	T:C
	rs10438771	1.0	98.5	0.15	A:G
	rs7213525	1.0	97.8	0.36	G:A
	rs10221278	0.5474	97.8	0.167	C:T
	rs7219555	0.656	98.5	0.466	A:C
	rs7220740	0.6435	79.3	0.458	A:C
	rs9908115	0.8905	96.3	0.488	A:T
	rs9303450	0.0989	97.8	0.246	G:T
	rs2106663	0.0829	99.3	0.437	A:G
	rs1557720	1.0	85.9	0.228	A:T
	rs11654606	0.3819	99.3	0.433	G:A
	rs7222218	0.0059	98.5	0.03	T:G
	rs9913108	2.0E-4	95.6	0.035	C:T
	rs7220688	1.0	98.5	0.177	C:G
	rs7207074	1.0	98.5	0.154	A:T
	rs9897450	0.2297	94.8	0.188	G:A
	rs12937232	0.8419	97.8	0.159	A:C
	rs1015771	1.0	88.9	0.237	G:A
	rs9906313	0.8511	92.6	0.108	C:T
	rs16945628	1.0	99.3	0.291	C:T
	rs10515211	0.582	94.1	0.15	A:G
	rs9904292	0.4101	97.8	0.159	T:C
	rs7222799	0.4763	97.8	0.163	G:A
	rs12602103	0.7315	99.3	0.25	G:T
	rs4968451	0.4181	100.0	0.17	A:C
	rs12603878	0.0739	100.0	0.019	A:C
	rs9914236	0.1543	99.3	0.026	C:T
	rs7219969	0.3637	97.8	0.148	T:C
	rs4988342	1.0	99.3	0.03	A:C
	rs7212884	0.1004	99.3	0.056	T:C
	rs16945692	1.0	97.0	0.183	A:G
	rs8081151	0.1086	99.3	0.086	A:G
	rs8075585	0.1632	97.0	0.168	T:A
	rs8081200	0.113	97.8	0.087	G:C
	rs11658522	0.2679	100.0	0.381	A:G
	rs8081917	0.6661	99.3	0.157	T:C
	rs4968460	1.0	97.8	0.155	A:G
	rs9913705	1.0	97.8	0.015	A:G
	rs16945724	0.3821	100.0	0.041	C:T
	rs9889643	1.0	99.3	0.011	G:C
	rs2278812	0.1993	97.8	0.182	C:T
CHEK2	rs4638900	0.0239	93.3	0.012	T:C
	rs5762734	0.1593	98.5	0.139	A:T
	rs9625524	1.0	99.3	0.034	C:T
	rs4035540	0.0071	80.7	0.225	C:T
	rs9625533	9.0E-4	91.1	0.382	T:C
	rs17507045	0.0329	85.2	0.126	C:T
	rs4820790	0.0036	89.6	0.029	G:A
	rs5752773	0.1697	99.3	0.325	C:G
	rs2073326	1.0	93.3	0.024	A:C
	rs2073327	0.2086	97.0	0.26	A:G
	rs12165475	1.0	91.9	0.04	A:T
	rs738722	0.0164	95.6	0.302	C:T
	rs1033667	0.0385	97.8	0.273	C:T
	rs1805129	0.0172	77.0	0.043	T:C
	rs2017309	0.0029	93.3	0.266	T:A
	rs5762763	1.0	89.6	0.405	G:C
	rs5762764	0.0308	90.4	0.352	A:G
	rs714191	0.2227	97.8	0.273	T:C
	rs5997391	0.3902	97.8	0.042	C:T
	rs5752785	1.0	98.5	0.226	G:A
	rs5752791	1.0	100.0	0.478	C:T
	rs5752792	0.1945	100.0	0.189	T:C
	rs6005864	0.971	97.8	0.458	G:A
	rs5762784	0.0152	96.3	0.277	G:A
	rs5997401	1.0	98.5	0.008	A:G
	rs5762788	0.0032	85.9	0.341	C:A
	rs2206061	1.0	100.0	0.007	A:G
	rs17514713	1.0	100.0	0.022	G:C
	rs1222	0.2139	100.0	0.163	A:C
	rs2239815	0.1935	97.8	0.307	T:C
	rs5752811	0.2205	99.3	0.164	C:G
	rs6005907	0.5976	100.0	0.052	G:A
	rs5762829	0.0903	100.0	0.167	T:C
	rs5762839	0.0974	97.8	0.152	C:T
	rs6005915	0.853	99.3	0.216	T:C
PALB2	rs739498	0.3174	100.0	0.037	C:T
	rs4968014	0.3621	96.3	0.327	A:C
	rs7342735	0.0078	94.8	0.008	A:G
	rs6497670	0.5506	99.3	0.187	C:T
	rs11642434	0.4446	96.3	0.335	C:T
	rs7186974	0.4348	100.0	0.193	G:T
	rs9302412	0.0304	90.4	0.098	A:T
	rs6497674	1.0	94.8	0.156	T:A
	rs2269767	0.5512	96.3	0.238	A:G
	rs1610	0.6252	95.6	0.186	G:A
	rs152454	0.5178	98.5	0.165	T:C
	rs8046838	0.3167	100.0	0.13	T:C
	rs1016586	0.2778	98.5	0.128	C:T
	rs459894	0.8602	97.0	0.149	A:G
	rs426745	0.5396	100.0	0.163	C:T
	rs240745	0.7811	97.0	0.153	G:A
	rs380618	1.0	94.8	0.137	T:C
	rs240744	0.8133	91.9	0.125	T:G
	rs120963	0.3657	97.0	0.313	A:G
	rs13330119	0.0153	88.9	0.154	C:T
	rs420259	0.7279	97.8	0.375	A:G
	rs8062954	1.0	96.3	0.035	A:T
	rs8043812	0.8467	100.0	0.104	A:G
	rs16940361	1.0	100.0	0.115	A:G
	rs35585	0.3468	97.0	0.382	G:A
	rs3852768	1.0	91.1	0.033	G:C
	rs26760	0.3353	93.3	0.389	A:G
	rs6497678	0.1103	100.0	0.022	G:T
	rs7190264	0.0468	100.0	0.074	C:T
	rs35635	0.8403	97.0	0.382	T:G
	rs42873	1.0	94.1	0.26	G:C
	rs26766	0.5495	85.2	0.2	C:G
	rs2230914	0.2648	97.0	0.034	C:T
	rs2230915	1.0	97.8	0.053	G:A
	rs16972827	0.0336	88.9	0.075	A:G
	rs35631	1.0	97.8	0.193	G:A
	rs9931275	0.0762	97.0	0.019	G:T
	rs4967959	0.619	100.0	0.237	G:T
	rs3809682	0.4454	91.1	0.24	A:G
	rs17807642	0.1445	97.8	0.193	A:G
	rs13332138	0.7269	100.0	0.193	C:T
	rs187406	0.2245	97.0	0.412	G:A
	rs192188	1.0	99.3	0.198	G:A
	rs8045506	0.92	98.5	0.068	T:C
