# Supplementary material for: Health influenced by genetics: A first comprehensive analysis of breast cancer high and moderate penetrance susceptibility genes in the Tunisian population
Source: PLoS One. 2022 Mar 25;17(3):e0265638. doi: 10.1371/journal.pone.0265638 (PMC8956157; doi:10.1371/journal.pone.0265638)
Supplement: S3 Table — (XLSX) [file pone.0265638.s004.xlsx]

## Sheet: S3
S3 Table. Haplotype tagging SNPs of the high and moderate penetrance breast cancer susceptibilty genes in the Tunisian population.
Gene	BRCA1	BRCA2	PTEN	STK11	TP53	ATM	BRIP1	CHEK2	PALB2
Tagging SNPs	rs2037075	rs3783265	rs10887766	rs12609287	rs1641525	rs227041	rs7207074	rs5762839	rs152454
	rs8176198	rs169562	rs11816798	rs2074916	rs9898876	rs618499	rs4968451	rs5752785	rs240745
	rs691954	rs17692070	rs2673814	rs873289	rs2078486	rs4988023	rs7222799	rs5762734	rs11642434
	rs443759	rs9534323	rs11202635	rs9304883	rs858526	rs228606	rs10438771	rs5762784	rs8046838
	rs10840	rs206131	rs11202615	rs1558133	rs11868946	rs373759	rs11654606	rs6005864	rs35585
	rs8065872	rs206136	rs7900225	rs12488	rs1050540	rs7949145	rs9303450	rs738722	rs3809682
	rs4793213	rs206337	rs677422	rs7252565	rs9895829	rs10160256	rs2188729	rs2073327	rs42873
	rs691711	rs4942448	rs2735353	rs10427097	rs16956936	rs1800056	rs9908115	rs5997401	rs6497678
	rs1043284	rs11571809	rs574452	rs2074451	rs2909430	rs4988048	rs9303446	rs2206061	rs187406
	rs799918	rs1081796	rs10788569	rs10423270	rs16956822	rs11212570	rs10515203	rs12165475	rs16972827
	rs11871636	rs9534174	rs7908382		rs12951053	rs7925162	rs8081200	rs4820790	rs420259
	rs8176225	rs206091	rs624084		rs4602096	rs12287161	rs7220740	rs6005907	rs3852768
	rs799923	rs666483	rs12267986		rs4791759	rs3218673	rs9889643	rs9625524	rs2230915
	rs17139350	rs11571725	rs11202600		rs16956829	rs4987876	rs1974491	rs5762763	rs16940361
	rs1567832	rs206143	rs11202627		rs6503060	rs4988068	rs9897450	rs6005915	rs7190264
	rs8176213	rs206321	rs11202586		rs16956950	rs4357655	rs9893569	rs2073326	rs240744
	rs7214045	rs7981590	rs12414916		rs2543540	rs10890833	rs9906313	rs5752792	rs8043812
	rs2271539	rs206318	rs17108216		rs34780532		rs7219527	rs17514713	rs13330119
	rs8067269	rs798273	rs17702687		rs17806045		rs8081917	rs5997391	rs739498
		rs7994868	rs7099449		rs1050541		rs2278812	rs5752773	rs2269767
		rs9590882	rs1414891		rs307622		rs7212884	rs5762788	rs192188
		rs11571686	rs17092295		rs7219467		rs7219969	rs1805129	rs26766
		rs17514707	rs2673824		rs3803802		rs9914236	rs4035540	rs2230914
		rs3752447	rs7901097		rs2871358		rs1015771	rs5762764	rs9931275
		rs472817	rs618024		rs839721		rs9910891	rs4638900	rs8045506
		rs11571700	rs563616		rs12453814		rs12603878	rs2017309	rs17807642
		rs17077542	rs638846				rs11650471		rs8062954
		rs4942417	rs17346680				rs8075585		rs35631
		rs9534076	rs10509412				rs16945495		rs13332138
		rs9526072	rs12357281				rs4988342		rs7342735
		rs9943876	rs4405216				rs10445324
		rs17077557	rs2785070				rs7213525
		rs17077569	rs9783238				rs7222218
		rs206123	rs41522144				rs16945724
		rs11571644	rs1855970				rs16945628
		rs499966	rs1871057				rs11658522
		rs10492393	rs12263614				rs8081151
		rs11571712	rs10509533				rs9913705
		rs17077554	rs11202629				rs12602103
		rs1799944	rs701848
		rs4987047	rs7096511
		rs9591001	rs12256014
		rs4942485	rs2299939
		rs9526061	rs575957
		rs573014	rs1360950
		rs206081	rs41418344
		rs7981512	rs2785079
			rs2785066
			rs6586114
			rs1903862
			rs945559
			rs12573160
			rs12411436
			rs17098687
			rs11202576
			rs7094771
			rs17107001
			rs2735352
			rs644205
			rs17102281
			rs1234223
			rs7068497
			rs572474
			rs2735350
			rs17405354
