# Supplementary material for: Health influenced by genetics: A first comprehensive analysis of breast cancer high and moderate penetrance susceptibility genes in the Tunisian population
Source: PLoS One. 2022 Mar 25;17(3):e0265638. doi: 10.1371/journal.pone.0265638 (PMC8956157; doi:10.1371/journal.pone.0265638)
Supplement: S4 Table — (XLSX) [file pone.0265638.s005.xlsx]

## Sheet: S4
S4 Table. Comparison of Allele frequencies of the 28 putative functional variants between the Tunisian population and 8 worldwide populations of the 1000 genomes project.
Gene	rs ID	Population	Major Allele	Minor Allele	Minor Allele Frequency	Minor Allele Count	Pairwise p-value	Pairwise Adjusted p-value	TUN vs All pop p-value	TUN vs All pop Adjusted p-value
BRCA1	rs1043284	CEU	C	T	0.1212	24	0.9519	1	0.6615	1
		CHB	C	T	0	0	1.813e-07	1.088e-06
		GIH	C	T	0.009709	2	2.964e-06	1.778e-05
		JPT	C	T	0	0	1.588e-07	9.529e-07
		LWK	C	T	0.3283	65	1.011e-07	6.064e-07
		MXL	C	T	0.03906	5	0.008069	0.04842
		TSI	C	T	0.09346	20	0.3045	1
		TUN	C	T	0.1231	32	_	_
		YRI	C	T	0.2917	63	4.613e-06	2.768e-05
	rs2271539	CEU	A	G	0.3333	66	0.0006264	0.003758	0.9652	1
		CHB	A	G	0.4175	86	0.09864	0.5918
		GIH	A	G	0.4078	84	0.06322	0.3793
		JPT	A	G	0.3317	69	0.0004601	0.00276
		LWK	A	G	0.8889	176	2.771e-18	1.663e-17
		MXL	A	G	0.2344	30	1.175e-06	7.05e-06
		TSI	A	G	0.3738	80	0.009068	0.05441
		TUN	A	G	0.4958	118	_	_
		YRI	A	G	0.8657	187	5.13e-17	3.078e-16
	rs1567832	CEU	G	A	0.3131	62	0.01992	0.1195	0.4938	1
		CHB	G	A	0.1408	29	5.306e-11	3.183e-10
		GIH	G	A	0.3204	66	0.02853	0.1712
		JPT	G	A	0.125	26	2.456e-12	1.474e-11
		LWK	G	A	0.8182	162	4.051e-18	2.431e-17
		MXL	G	A	0.2188	28	9.94e-05	0.0005964
		TSI	G	A	0.3411	73	0.08213	0.4928
		TUN	G	A	0.4185	113	_	_
		YRI	G	A	0.8241	178	1.259e-19	7.554e-19
	rs10840	CEU	G	A	0.1212	24	0.3676	1	0.01821	0.1093
		CHB	G	A	0	0	5.966e-09	3.58e-08
		GIH	G	A	0.009709	2	1.019e-07	6.115e-07
		JPT	G	A	0	0	5.074e-09	3.044e-08
		LWK	G	A	0.2525	50	0.005916	0.0355
		MXL	G	A	0.04688	6	0.002734	0.0164
		TSI	G	A	0.09346	20	0.0609	0.3654
		TUN	G	A	0.1504	40	_	_
		YRI	G	A	0.2685	58	0.001351	0.008106
	rs8176318	CEU	C	A	0.3586	71	0.06543	0.3926	0.6637	1
		CHB	C	A	0.3495	72	0.09636	0.5782
		GIH	C	A	0.4806	99	9.689e-06	5.813e-05
		JPT	C	A	0.2692	56	0.8761	1
		LWK	C	A	0.1111	22	2.071e-05	0.0001243
		MXL	C	A	0.2344	30	0.391	1
		TSI	C	A	0.3692	79	0.03494	0.2096
		TUN	C	A	0.2759	64	_	_
		YRI	C	A	0.125	27	7.314e-05	0.0004388
	rs4793197	CEU	G	A	0.3586	71	0.2111	1	0.9325	1
		CHB	G	A	0.3495	72	0.2898	1
		GIH	G	A	0.4757	98	0.0001257	0.0007544
		JPT	G	A	0.2644	55	0.3464	1
		LWK	G	A	0.1162	23	1.548e-06	9.288e-06
		MXL	G	A	0.3828	49	0.1167	0.7002
		TSI	G	A	0.3692	79	0.129	0.7742
		TUN	G	A	0.3037	82	_	_
		YRI	G	A	0.125	27	2.689e-06	1.613e-05
BRCA2	rs206336	CEU	G	C	0.4394	87	0.01818	0.05455	2.729e-06	8.187e-06
	rs206336	CHB	G	C	0.7282	150	1.24e-17	3.719e-17
	rs206336	GIH	G	C	0.4951	102	0.0003336	0.001001
	rs206336	JPT	G	C	0.6442	134	1.294e-11	3.883e-11
	rs206336	LWK	G	C	0.4394	87	0.01818	0.05455
	rs206336	MXL	G	C	0.3438	44	0.8183	1
	rs206336	TSI	G	C	0.3084	66	0.5803	1
	rs206336	TUN	G	C	0.3321	89	_	_
	rs206336	YRI	G	C	0.4444	96	0.01145	0.03435
	rs206337	CEU	G	A	0.2273	45	1.171e-05	3.513e-05	6.343e-05	0.0001903
	rs206337	CHB	G	A	0.1699	35	5.802e-09	1.741e-08
	rs206337	GIH	G	A	0.3495	72	0.08813	0.2644
	rs206337	JPT	G	A	0.2356	49	2.113e-05	6.338e-05
	rs206337	LWK	G	A	0.4293	85	0.9793	1
	rs206337	MXL	G	A	0.4297	55	0.9875	1
	rs206337	TSI	G	A	0.2196	47	3.056e-06	9.167e-06
	rs206337	TUN	G	A	0.4306	93	_	_
	rs206337	YRI	G	A	0.3611	78	0.14	0.42
	rs798273	CEU	T	A	0.3889	77	0.9054	1	0.5912	1
	rs798273	CHB	T	A	0.5534	114	0.0002376	0.0007127
	rs798273	GIH	T	A	0.432	89	0.2862	0.8587
	rs798273	JPT	T	A	0.4423	92	0.196	0.588
	rs798273	LWK	T	A	0.3535	70	0.5092	1
	rs798273	MXL	T	A	0.2188	28	0.001128	0.003385
	rs798273	TSI	T	A	0.3178	68	0.1346	0.4039
	rs798273	TUN	T	A	0.3835	102	_	_
	rs798273	YRI	T	A	0.4306	93	0.2948	0.8844
STK11	rs12488	CEU	C	T	0.2374	47	0.0005436	0.0005436	0.002805	0.002805
	rs12488	CHB	C	T	0.02913	6	0.000533	0.000533
	rs12488	GIH	C	T	0.2039	42	0.008664	0.008664
	rs12488	JPT	C	T	0.05769	12	0.03002	0.03002
	rs12488	LWK	C	T	0.4091	81	3.683e-13	3.683e-13
	rs12488	MXL	C	T	0.1719	22	0.1246	0.1246
	rs12488	TSI	C	T	0.1682	36	0.0982	0.0982
	rs12488	TUN	C	T	0.1154	30	_	_
	rs12488	YRI	C	T	0.2639	57	2.997e-05	2.997e-05
TP53	rs1050540	CEU	C	T	0.3081	61	0.02423	0.04846	0.8017	1
	rs1050540	CHB	C	T	0.07282	15	2.108e-05	4.216e-05
	rs1050540	GIH	C	T	0.2233	46	0.9548	1
	rs1050540	JPT	C	T	0.02404	5	1e-09	2e-09
	rs1050540	LWK	C	T	0.2323	46	0.666	1
	rs1050540	MXL	C	T	0.2031	26	0.7809	1
	rs1050540	TSI	C	T	0.271	58	0.1584	0.3167
	rs1050540	TUN	C	T	0.2154	56	_	_
	rs1050540	YRI	C	T	0.4306	93	4.654e-07	9.309e-07
	rs1050541	CEU	T	G	0.5152	102	0.02276	0.04553	0.06126	0.1225
	rs1050541	CHB	T	G	0.4223	87	0.6753	1
	rs1050541	GIH	T	G	0.432	89	0.8836	1
	rs1050541	JPT	T	G	0.351	73	0.2853	0.5707
	rs1050541	LWK	T	G	0.5707	113	0.0007131	0.001426
	rs1050541	MXL	T	G	0.3516	45	0.3578	0.7155
	rs1050541	TSI	T	G	0.4439	95	0.3854	0.7708
	rs1050541	TUN	T	G	0.402	82	_	_
	rs1050541	YRI	T	G	0.6389	138	1.179e-06	2.358e-06
ATM	rs228591	CEU	G	A	0.4495	89	0.06515	0.1303	0.0003517	0.0007033
	rs228591	CHB	G	A	0.5825	120	2.476e-06	4.952e-06
	rs228591	GIH	G	A	0.3107	64	0.2199	0.4397
	rs228591	JPT	G	A	0.5529	115	4.315e-05	8.63e-05
	rs228591	LWK	G	A	0.6768	134	2.922e-11	5.844e-11
	rs228591	MXL	G	A	0.4062	52	0.4253	0.8506
	rs228591	TSI	G	A	0.3084	66	0.1958	0.3917
	rs228591	TUN	G	A	0.3647	97	_	_
	rs228591	YRI	G	A	0.5556	120	2.799e-05	5.599e-05
	rs227073	CEU	G	C	0.5556	110	0.2551	0.5102	8.433e-05	0.0001687
	rs227073	CHB	G	C	0.4175	86	4.239e-05	8.478e-05
	rs227073	GIH	G	C	0.6893	142	0.07086	0.1417
	rs227073	JPT	G	C	0.4423	92	0.000349	0.000698
	rs227073	LWK	G	C	0.2121	42	2.673e-17	5.346e-17
	rs227073	MXL	G	C	0.5938	76	0.7799	1
	rs227073	TSI	G	C	0.6916	148	0.06027	0.1205
	rs227073	TUN	G	C	0.6085	157	_	_
	rs227073	YRI	G	C	0.25	54	5.191e-15	1.038e-14
CHEK2	rs5752811	CEU	C	G	0.1313	26	0.3263	0.3263	0.2918	0.2918
	rs5752811	CHB	C	G	0.1602	33	0.9072	0.9072
	rs5752811	GIH	C	G	0.3204	66	6.511e-05	6.511e-05
	rs5752811	JPT	C	G	0.1971	41	0.352	0.352
	rs5752811	LWK	C	G	0.0202	4	4.315e-07	4.315e-07
	rs5752811	MXL	C	G	0.05469	7	0.002348	0.002348
	rs5752811	TSI	C	G	0.1869	40	0.5132	0.5132
	rs5752811	TUN	C	G	0.1642	44	_	_
	rs5752811	YRI	C	G	0.01389	3	2.843e-08	2.843e-08
PALB2	rs11642434	CEU	C	T	0.1667	33	5.137e-05	0.0006678	0.2019	1
	rs11642434	CHB	C	T	0.3301	68	0.9181	1
	rs11642434	GIH	C	T	0.2621	54	0.09074	1
	rs11642434	JPT	C	T	0.2692	56	0.1271	1
	rs11642434	LWK	C	T	0.4495	89	0.01228	0.1597
	rs11642434	MXL	C	T	0.1953	25	0.004412	0.05735
	rs11642434	TSI	C	T	0.1402	30	1.031e-06	1.341e-05
	rs11642434	TUN	C	T	0.3346	87	_	_
	rs11642434	YRI	C	T	0.5093	110	0.0001174	0.001526
	rs6497674	CEU	T	A	0.1162	23	0.2205	1	0.7967	1
	rs6497674	CHB	T	A	0.301	62	0.0001931	0.002511
	rs6497674	GIH	T	A	0.1699	35	0.6924	1
	rs6497674	JPT	T	A	0.2452	51	0.01641	0.2134
	rs6497674	LWK	T	A	0.1465	29	0.7733	1
	rs6497674	MXL	T	A	0.1562	20	1	1
	rs6497674	TSI	T	A	0.1121	24	0.1651	1
	rs6497674	TUN	T	A	0.1562	40	_	_
	rs6497674	YRI	T	A	0.05556	12	0.0004996	0.006495
	rs1610	CEU	G	A	0.1162	23	0.04134	0.5374	0.4213	1
	rs1610	CHB	G	A	0.3058	63	0.002656	0.03453
	rs1610	GIH	G	A	0.1699	35	0.6521	1
	rs1610	JPT	G	A	0.2452	51	0.1207	1
	rs1610	LWK	G	A	0.1515	30	0.3317	1
	rs1610	MXL	G	A	0.1562	20	0.4694	1
	rs1610	TSI	G	A	0.1121	24	0.02622	0.3409
	rs1610	TUN	G	A	0.186	48	_	_
	rs1610	YRI	G	A	0.06944	15	0.0001959	0.002546
	rs152454	CEU	T	C	0.1162	23	0.1355	1	0.9256	1
	rs152454	CHB	T	C	0.3058	63	0.0003023	0.003929
	rs152454	GIH	T	C	0.1699	35	0.8969	1
	rs152454	JPT	T	C	0.2548	53	0.01667	0.2167
	rs152454	LWK	T	C	0.1515	30	0.6859	1
	rs152454	MXL	T	C	0.1641	21	0.973	1
	rs152454	TSI	T	C	0.1121	24	0.09623	1
	rs152454	TUN	T	C	0.1654	44	_	_
	rs152454	YRI	T	C	0.06944	15	0.001389	0.01806
	rs459894	CEU	A	G	0.08586	17	0.04076	0.5299	0.8008	1
	rs459894	CHB	A	G	0.165	34	0.6317	1
	rs459894	GIH	A	G	0.08252	17	0.02818	0.3664
	rs459894	JPT	A	G	0.1298	27	0.555	1
	rs459894	LWK	A	G	0.2576	51	0.00361	0.04693
	rs459894	MXL	A	G	0.05469	7	0.006784	0.08819
	rs459894	TSI	A	G	0.07009	15	0.007031	0.0914
	rs459894	TUN	A	G	0.1489	39	_	_
	rs459894	YRI	A	G	0.2639	57	0.001782	0.02317
	rs426745	CEU	C	T	0.08586	17	0.01438	0.1869	0.5627	1
	rs426745	CHB	C	T	0.165	34	0.9514	1
	rs426745	GIH	C	T	0.08252	17	0.009286	0.1207
	rs426745	JPT	C	T	0.1298	27	0.3122	1
	rs426745	LWK	C	T	0.2828	56	0.001776	0.02308
	rs426745	MXL	C	T	0.05469	7	0.002539	0.03301
	rs426745	TSI	C	T	0.07009	15	0.001926	0.02504
	rs426745	TUN	C	T	0.163	44	_	_
	rs426745	YRI	C	T	0.287	62	0.0009974	0.01297
	rs380618	CEU	T	C	0.06061	12	0.008292	0.1078	0.7758	1
	rs380618	CHB	T	C	0.1602	33	0.479	1
	rs380618	GIH	T	C	0.04854	10	0.001487	0.01933
	rs380618	JPT	T	C	0.1298	27	0.8277	1
	rs380618	LWK	T	C	0.2576	51	0.001118	0.01454
	rs380618	MXL	T	C	0.05469	7	0.01519	0.1974
	rs380618	TSI	T	C	0.06542	14	0.01177	0.153
	rs380618	TUN	T	C	0.1367	35	_	_
	rs380618	YRI	T	C	0.2361	51	0.005321	0.06917
	rs120963	CEU	A	G	0.1667	33	0.0003329	0.004328	0.6235	1
	rs120963	CHB	A	G	0.335	69	0.6137	1
	rs120963	GIH	A	G	0.267	55	0.2778	1
	rs120963	JPT	A	G	0.2644	55	0.25	1
	rs120963	LWK	A	G	0.4646	92	0.0008961	0.01165
	rs120963	MXL	A	G	0.1953	25	0.01447	0.1881
	rs120963	TSI	A	G	0.1355	29	5.246e-06	6.819e-05
	rs120963	TUN	A	G	0.313	82	_	_
	rs120963	YRI	A	G	0.5139	111	8.37e-06	0.0001088
	rs420259	CEU	A	G	0.2323	46	0.001074	0.01396	0.3135	1
	rs420259	CHB	A	G	0.4078	84	0.4698	1
	rs420259	GIH	A	G	0.2864	59	0.04366	0.5676
	rs420259	JPT	A	G	0.351	73	0.5901	1
	rs420259	LWK	A	G	0.4545	90	0.08527	1
	rs420259	MXL	A	G	0.2344	30	0.005458	0.07095
	rs420259	TSI	A	G	0.229	49	0.0005952	0.007738
	rs420259	TUN	A	G	0.375	99	_	_
	rs420259	YRI	A	G	0.5046	109	0.004355	0.05661
	rs8043812	CEU	A	G	0.1162	23	0.6692	1	0.09274	1
	rs8043812	CHB	A	G	0.3107	64	1.461e-08	1.9e-07
	rs8043812	GIH	A	G	0.1505	31	0.1249	1
	rs8043812	JPT	A	G	0.2548	53	1.266e-05	0.0001646
	rs8043812	LWK	A	G	0.02525	5	0.001056	0.01373
	rs8043812	MXL	A	G	0.1484	19	0.1965	1
	rs8043812	TSI	A	G	0.09346	20	0.708	1
	rs8043812	TUN	A	G	0.1037	28	_	_
	rs8043812	YRI	A	G	0.03704	8	0.005294	0.06883
	rs26760	CEU	A	G	0.2323	46	0.000409	0.005317	0.0817	1
	rs26760	CHB	A	G	0.4951	102	0.02256	0.2932
	rs26760	GIH	A	G	0.2524	52	0.001964	0.02553
	rs26760	JPT	A	G	0.3894	81	0.9907	1
	rs26760	LWK	A	G	0.4141	82	0.5873	1
	rs26760	MXL	A	G	0.2422	31	0.004313	0.05607
	rs26760	TSI	A	G	0.2523	54	0.001728	0.02246
	rs26760	TUN	A	G	0.3889	98	_	_
	rs26760	YRI	A	G	0.3519	76	0.4085	1
	rs35635	CEU	T	G	0.2323	46	0.0006555	0.008521	0.06654	0.865
	rs35635	CHB	T	G	0.4951	102	0.01389	0.1806
	rs35635	GIH	T	G	0.2427	50	0.001385	0.01801
	rs35635	JPT	T	G	0.3894	81	0.8639	1
	rs35635	LWK	T	G	0.3889	77	0.875	1
	rs35635	MXL	T	G	0.2422	31	0.006167	0.08018
	rs35635	TSI	T	G	0.2477	53	0.001843	0.02396
	rs35635	TUN	T	G	0.3817	100	_	_
	rs35635	YRI	T	G	0.3241	70	0.1904	1
	rs26766	CEU	C	G	0.09596	19	0.002787	0.03623	0.008979	0.1167
	rs26766	CHB	C	G	0.1845	38	0.6814	1
	rs26766	GIH	C	G	0.06796	14	6.455e-05	0.0008392
	rs26766	JPT	C	G	0.1346	28	0.0682	0.8867
	rs26766	LWK	C	G	0.2374	47	0.3499	1
	rs26766	MXL	C	G	0.08594	11	0.004698	0.06107
	rs26766	TSI	C	G	0.09346	20	0.001614	0.02099
	rs26766	TUN	C	G	0.2	46	_	_
	rs26766	YRI	C	G	0.1667	36	0.3638	1
