# Supplementary material for: Health influenced by genetics: A first comprehensive analysis of breast cancer high and moderate penetrance susceptibility genes in the Tunisian population
Source: PLoS One. 2022 Mar 25;17(3):e0265638. doi: 10.1371/journal.pone.0265638 (PMC8956157; doi:10.1371/journal.pone.0265638)
Supplement: S5 Table — (XLSX) [file pone.0265638.s006.xlsx]

## Sheet: S5
S5 Table. Pathways regulated by disrupted miRNA.
miRNA	Pathways
	(miR+Pathway database)
hsa-miR-1321	-
hsa-miR-220c	-
hsa-miR-513a-5p	Alcoholism
	Apelin signaling pathway
	Chemokine signaling pathway
	Circadian entrainment
	Kaposi’s sarcoma-associated herpesvirus infection
	Relaxin signaling pathway
	PI3-Akt signaling pathway
	Ras signaling pathway
	Taste transduction
	Olfactory transduction
	Morphine addiction
hsa-miR-513b	-
hsa-miR-556-5p	AMPK signaling pathway
	Sphingolipid signaling pathway
	Hippo signaling pathway
	Chagas disease
	Human papillomavirus infection
	Hepatitis C
	PI3K-Akt signaling pathway
	Tight junction
hsa-miR-659	-
hsa-miR-33a	-
hsa-miR-33b	-
hsa-miR-450a	-
hsa-miR-450b-5p	Signaling pathways regulating pluripotency of stem cells
	Hippo signaling pathway
hsa-miR-507	-
hsa-miR-544	-
hsa-miR-663b	Hepatocellular carcinoma
	MAPK signaling pathway
	PI3K-Akt signaling pathway
	Rap1 signaling pathway
	Ras signaling pathway
hsa-miR-892a	-
mmu-miR-466a-5p	-
mmu-miR-466b-5p	-
mmu-miR-466c-5p	-
mmu-miR-466e-5p	-
hsa-miR-1182	Hepatocellular carcinoma
	HTLV-I infection
	Human papillomavirus infection
	Gastric cancer
hsa-miR-149	Regulation of actin cytoskeleton
hsa-miR-345	-
hsa-miR-544	-
hsa-miR-639	Cushing’s syndrome
	Epstein-Barr virus infection
	Hepatocellular carcinoma
	Parathyroid hormone synthesis, secretion and action
	Cell cycle
	Colorectal cancer
	Breast cancer
	HTLV-I infection
	Human papillomavirus infection
	Hepatitis B
	Kaposi’s sarcoma-associated herpesvirus infection
	Hepatitis C
	Endocrine resistance
	ErbB signaling pathway
	PI3K-Akt signaling pathway
	FoxO signaling pathway
	Pancreatic cancer
	Oxytocin signaling pathway
	Gastric cancer
	Cellular senescence
	Renal Cell carcinoma
	Glioma
	Thyroid cancer
	Prostate cancer
	P53 signaling pathway
	Non-small cell lung cancer
	Small cell lung cancer
	Platinum drug resistance
	Melanoma
	Jak-STAT signaling pathway
	HIF-1 signaling pathway
	Basal cell carcinoma
	Bladder cancer
	Chronic myeloid leukemia
	Endometrial cancer
mmu-miR-540-5p	-
hsa-miR-579	-
hsa-miR-1224-5p	Alcoholism
	Aldosterone synthesis and secretion Amphetamine addiction
	AMPK signaling pathway
	cGMP-PKG signaling pathway
	Cocaine addiction
	Cushing’s syndrome
	Huntington’s disease
	Parathyroid hormone synthesis, secretion and action
	cAMP signaling pathway
	cortisol synthesis and secretion
	Circadian entrainment,
	Insulin resistance
	HTLV-I infection
	Human papillomavirus infection
	Hepatitis B
	Kaposi’s sarcoma-associated herpesvirus infection
	Estrogen signaling pathway
	Renin secretion
	Relaxin signaling pathway
	PI3K-Akt signaling pathway
	Osteoclast differentiation
	Glucagon signaling pathway
	Longevity regulating pathway
	TNF signaling pathway
	Thermogenesis
	Melanogenesis
	Prostate cancer
	Circadian rhythm
hsa-miR-1255a	-
hsa-miR-1255b	-
hsa-miR-1265	-
hsa-miR-1303	Leukocyte transendothelial migration
	Hepatitis C
	Tight junction
hsa-miR-1321	-
hsa-miR-765	AMPK signaling pathway
	Breast cancer
	Human papillomavirus infection
	Neurotrophin signaling pathway
	Maturity onset diabetes of the young
	Notch signaling pathway
hsa-miR-768-5p	Neurotrophin signaling pathway
hsa-miR-136	Cushing’s syndrome
	Epstein-Barr virus infection
	Hepatocellular carcinoma
	Huntington’s disease
	MAPK signaling pathway
	Cell cycle
	Breast cancer
	HTLV-I infection
	Chagas disease
	Human papillomavirus infection
	Hepatitis B
	Kaposi’s sarcoma-associated herpesvirus infection
	Endocrine resistance
	ErbB signaling pathway
	Fc epsilon RI signaling pathway
	Fluid shear stress and atherosclerosis
	Relaxin signaling pathway
	Pancreatic cancer
	Gastric cancer
	Cellular senescence
	GnRH signaling pathway
	Toll-like receptor signaling pathway
	TNF signaling pathway
	Thermogenesis
	Influenza A
	Cardiac muscle contraction
	Glioma
	Prostate cancer
	Parkinson’s disease
	Non-small cell lung cancer
	Non-alcoholic fatty liver disease
	Small cell lung cancer
	Melanoma
	Bladder cancer
	Chronic myeloid leukemia
	Alzheimer’s disease
hsa-miR-508-3p	-
hsa-miR-181a-3p	Signaling pathways regulating pluripotency of stem cells
hsa-miR-125a-3p	Adherens junction
	Axon guidance
	cGMP-PKG signaling pathway
	Herpes simplex infection
	Inflammatory bowel disease
	Parathyroid hormone synthesis, secretion and action
	Sphingolipid signaling pathway
	T cell receptor signaling pathway
	Th17 cell differentiation
	Wnt signaling pathway
	MAPK signaling pathway
	cAMP signaling pathway
	Measles
	Colorectal cancer
	Breast cancer
	Chemokine signaling pathway
	Leukocyte transendothelial migration
	Antifolate resistance
	Insulin resistance
	HTLV-I infection
	Chagas disease
	Amoebiasis
	Human papillomavirus infection
	Hepatitis B
	Kaposi’s sarcoma-associated herpesvirus infection
	C-type lectin receptor signaling pathway
	EGFR tyrosine kinase inhibitor resistance
	ErbB signaling pathway
	Fc epsilon RI signaling pathway
	Fluid shear stress and atherosclerosis
	Focal adhesion
	Relaxin signaling pathway
	PI3K-Akt signaling pathway
	FoxO signaling pathway
	Pancreatic cancer
	Oxytocin signaling pathway
	Osteoclast differentiation
	NOD-like receptor signaling pathway
	Neurotrophin signaling pathway
	mTOR signaling pathway
	Cellular senescence
	IL-17 signaling pathway
	Prion disease
	Rap1 signaling pathway
	Ras signaling pathway
	Regulation of actin cytoskeleton
	Viral myocarditis
	Vascular smooth muscle contraction
	Toll-like receptor signaling pathway
	TNF signaling pathway
	Tight junction
	Renal cell carcinoma
	Influenza A
	Hypertrophic cardiomyopathy
	TGF-β signaling pathway
	Platelet activation
	Non-alcoholic fatty liver disease
	VEGF signaling pathway
	Rheumtoid arthritis
	Platinum drug resistance
	Phospholipase D signaling pathway
	Malaria
	Jak-STAT signaling pathway
	HIF-1 signaling pathway
	Graft-versus-host disease
	Cytosolic DNA-sensing pathway
	African trypanosomiasis
	AGE-RAGE signaling pathway in diabetic complications
	Bladder cancer
hsa-miR-298	Alzheimer’s disease
	Cushing’s syndrome
	Epstein-Barr virus infection
	Hepatocellular carcinoma
	Huntington’s disease
	Parathyroid hormone synthesis, secretion and action
	Sphingolipid signaling pathway
	Cell cycle
	Apoptosis
	Colorectal cancer
	Breast cancer
	Amyotrophic lateral sclerosis
	HTLV-I infection
	Human papillomavirus infection
	Hepatitis B
	Kaposi’s sarcoma-associated herpesvirus infection
	Hepatitis C
	EGFR tyrosine kinase inhibitor resistance
	Endocrine resistance
	ErbB signaling pathway
	PI3K-Akt signaling pathway
	FoxO signaling pathway
	Pancreatic cancer
	Oxytocin signaling pathway
	Neurotrophin signaling pathway
	Necroptosis
	Gastric cancer
	Cellular senescence
	Longevity regulating pathway
	Prion diseases
	Renal cell carcinoma
	Glioma
	Thyroid cancer
	Prostate cancer
	P53 signaling pathway
	Non-small cell lung cancer
	Small cell lung cancer
	Non-alcoholic fatty liver disease
	Platinum drug resistance
	Melanoma
	Jak-STAT signaling pathway
	HIF-1 signaling pathway
	Basal cell carcinoma
	AGE-RAGE signaling pathway in diabetic complications
	Bladder cancer
	Chronic myeloid leukemia
	Endometrial cancer
hsa-miR-556-5p	AMPK signaling pathway
	Sphingolipid signaling pathway
	Hippo signaling pathway
	Chagas disease
	Human papillomavirus infection
	Hepatitis C
	PI3-Akt signaling pathway
	Tight junction
hsa-miR-610	-
hsa-miR-1236	-
hsa-miR-1260	-
hsa-miR-197	-
hsa-miR-220b	-
